# Supplementary material for: Genome sequencing, annotation and exploration of the SO2-tolerant non-conventional yeast Saccharomycodes ludwigii
Source: BMC Genomics. 2021 Feb 23;22:131. doi: 10.1186/s12864-021-07438-z (PMC7903802; doi:10.1186/s12864-021-07438-z)
Supplement: Supplementary file 2 — Additional file 2 Supplementary tables This file has included a set of 10 supplementary tables providing: the list of S. ludwigii genes uncovered in this study but in the prior assembly (Table S1), the distribution of S. ludwigii genes across the 20 assembled contigs (Table S2), the functional clustering performed on the annotated S. ludwigii genes (Table S3), the list of S. ludwigii UTAD17 genes homologues for the 551 identified S. cerevisiae ohnologues (Table S4), the list of S. ludwigii UTAD17 genes for which we could not find orthologues in the genomes of H. uvarum, H. guilliermondii, S. cerevisiae, T. delbrueckii or L. fermentati (Table S5), functional annotation of genes involved in main carbon and nitrogen metabolic pathways in S. ludwigii UTAD17 and corresponding orthologues in H. uvarum, H. guilliermondii, T. delbrueckii or L. fermentati (Table S6); the list of genes predicted to encode enzymes influencing wine aroma (Table S7); the list of genes predicted to encode β-mannosyltransferases in the genome of S. ludwigii UTAD17 (Table S8); list of S. ludwigii UTAD17 genes orthologous to those found to mediate tolerance to ethanol, high glucose or to vinification conditions in S. cerevisiae (Table S9); list of S. ludwigii UTAD17 genes orthologus to those found to mediate tolerance to SO2 in S. cerevisiae (Table S10). [file 12864_2021_7438_MOESM2_ESM.xlsx]

## Sheet: Table S1_revised
Table S1- List of S. ludwigii UTAD17 genes uncovered in the herein reported PacBio assembly but not previously identified in the Illumina assembly published (Tavares et al., 2017). Genes considered hypothetical, based on the lack of a hit upon BLAST against the UNIPROT database, are highlighted in grey.
	Genes uncovered in the PacBio assembly that had not been uncovered in the prior Illumina assembly
	SCLUD2.g698
	SCLUD2.g102
	SCLUD1.g1094
	SCLUD3.g261
	SCLUD1.g1092
	SCLUD2.g20
	SCLUD1.g800
	SCLUD3.g392
	SCLUD5.g191
	SCLUD6.g393
	SCLUD3.g482
	SCLUD5.g296
	SCLUD2.g769
	SCLUD1.g334
	SCLUD1.g332
	SCLUD3.g189
	SCLUD2.g390
	SCLUD9.g256
	SCLUD3.g207
	SCLUD1.g821
	SCLUD6.g170
	SCLUD2.g149
	SCLUD2.g526
	SCLUD4.g445
	SCLUD1.g602
	SCLUD9.g193
	SCLUD1.g525
	SCLUD1.g675
	SCLUD1.g420
	SCLUD7.g69
	SCLUD5.g225
	SCLUD6.g319
	SCLUD2.g864
	SCLUD2.g184
	SCLUD1.g356
	SCLUD1.g411
	SCLUD3.g387
	SCLUD2.g699
	SCLUD2.g811
	SCLUD10.g98
	SCLUD2.g846
	SCLUD1.g989
	SCLUD4.g633
	SCLUD6.g394
	SCLUD4.g389
	SCLUD4.g597
	SCLUD8.g316
	SCLUD2.g103
	SCLUD6.g231
	SCLUD4.g623
	SCLUD2.g29
	SCLUD1.g1269
	SCLUD3.g188
	SCLUD7.g168
	SCLUD5.g392
	SCLUD2.g553
	SCLUD6.g221
	SCLUD1.g378
	SCLUD8.g305
	SCLUD1.g700
	SCLUD2.g640
	SCLUD7.g52
	SCLUD9.g194
	SCLUD1.g603
	SCLUD10.g92
	SCLUD2.g598
	SCLUD1.g1177
	SCLUD6.g316
	SCLUD2.g500
	SCLUD1.g817
	SCLUD3.g58
	SCLUD1.g625
	SCLUD5.g189
	SCLUD7.g258
	SCLUD3.g226
	SCLUD8.g330
	SCLUD3.g378
	SCLUD2.g378
	SCLUD4.g574
	SCLUD2.g847
	SCLUD3.g152
	SCLUD1.g1118
	SCLUD2.g788
	SCLUD9.g68
	SCLUD3.g283
	SCLUD1.g557
	SCLUD6.g140
	SCLUD1.g1263
	SCLUD3.g68
	SCLUD7.g154
	SCLUD2.g59
	SCLUD2.g287
	SCLUD7.g257
	SCLUD2.g93
	SCLUD6.g141
	SCLUD2.g101
	SCLUD6.g97
	SCLUD3.g432
	SCLUD1.g1262
	SCLUD9.g136
	SCLUD8.g314
	SCLUD2.g890
	SCLUD1.g1022
	SCLUD2.g67
	SCLUD2.g549
	SCLUD1.g1299
	SCLUD5.g188
	SCLUD7.g309
	SCLUD3.g364
	SCLUD1.g476
	SCLUD2.g607
	SCLUD2.g605
	SCLUD2.g123
	SCLUD1.g354
	SCLUD9.g84
	SCLUD6.g62
	SCLUD2.g57
	SCLUD2.g288
	SCLUD2.g317
	SCLUD2.g202
	SCLUD2.g898
	SCLUD5.g308
	SCLUD2.g108
	SCLUD4.g549
	SCLUD1.g665
	SCLUD2.g608
	SCLUD2.g326
	SCLUD7.g177
	SCLUD1.g484
	SCLUD2.g528
	SCLUD10.g23
	SCLUD1.g355
	SCLUD1.g291
	SCLUD6.g289
	SCLUD2.g697
	SCLUD2.g792
	SCLUD3.g284
	SCLUD6.g395
	SCLUD2.g120
	SCLUD6.g188
	SCLUD5.g337
	SCLUD1.g593
	SCLUD7.g136
	SCLUD6.g232
	SCLUD1.g1084
	SCLUD2.g303
	SCLUD1.g1093
	SCLUD7.g193
	SCLUD3.g50
	SCLUD5.g307
	SCLUD1.g597
	SCLUD9.g162
	SCLUD7.g62
	SCLUD5.g259
	SCLUD4.g420
	SCLUD5.g435
	SCLUD10.g125
	SCLUD1.g1205
	SCLUD2.g502
	SCLUD5.g356
	SCLUD4.g444
	SCLUD7.g147
	SCLUD4.g390
	SCLUD2.g221
	SCLUD10.g150
	SCLUD1.g401
	SCLUD2.g350
	SCLUD5.g244
	SCLUD5.g357
	SCLUD4.g767
	SCLUD2.g597
	SCLUD3.g31
	SCLUD6.g352
	SCLUD3.g545
	SCLUD1.g1298
	SCLUD5.g430
	SCLUD8.g238
	SCLUD8.g237
	SCLUD3.g160
	SCLUD2.g260
	SCLUD7.g61
	SCLUD5.g306
	SCLUD6.g359
	SCLUD2.g243
	SCLUD7.g223
	SCLUD1.g1153
	SCLUD2.g634
	SCLUD2.g106
	SCLUD2.g478
	SCLUD2.g719
	SCLUD6.g153
	SCLUD1.g427
	SCLUD9.g105
	SCLUD2.g793
	SCLUD8.g399
	SCLUD2.g183
	SCLUD1.g857
	SCLUD7.g118
	SCLUD2.g896
	SCLUD3.g33
	SCLUD1.g746
	SCLUD1.g545
	SCLUD2.g167
	SCLUD1.g477
	SCLUD2.g332
	SCLUD2.g656
	SCLUD5.g377
	SCLUD4.g624
	SCLUD1.g1043
	SCLUD7.g111
	SCLUD10.g86
	SCLUD2.g537
	SCLUD2.g407
	SCLUD7.g47
	SCLUD10.g22
	SCLUD4.g492
	SCLUD4.g590
	SCLUD1.g1208
	SCLUD5.g313
	SCLUD3.g377
	SCLUD2.g556
	SCLUD1.g594
	SCLUD2.g222
	SCLUD7.g161
	SCLUD2.g107
	SCLUD6.g193
	SCLUD6.g167
	SCLUD1.g392
	SCLUD1.g1040
	SCLUD5.g335
	SCLUD6.g392
	SCLUD10.g191
	SCLUD8.g440
	SCLUD13.g7
	SCLUD7.g346
	SCLUD17.g357
	SCLUD4.g812
	SCLUD3.g10
	SCLUD1.g269
	SCLUD1.g274
	SCLUD5.g449
	SCLUD7.g162
	SCLUD2.g866
	SCLUD10.g79
	SCLUD10.g10
	SCLUD10.g13
	SCLUD10.g16
	SCLUD10.g68
	SCLUD10.g90
	SCLUD10.g95
	SCLUD10.g99
	SCLUD10.g113
	SCLUD10.g114
	SCLUD10.g126
	SCLUD10.g137
	SCLUD10.g152
	SCLUD10.g179
	SCLUD10.g192
	SCLUD8.g201
	SCLUD8.g205
	SCLUD8.g206
	SCLUD8.g208
	SCLUD8.g252
	SCLUD8.g259
	SCLUD8.g277
	SCLUD8.g283
	SCLUD8.g293
	SCLUD8.g296
	SCLUD8.g309
	SCLUD8.g310
	SCLUD8.g337
	SCLUD8.g343
	SCLUD8.g360
	SCLUD8.g362
	SCLUD8.g369
	SCLUD8.g371
	SCLUD8.g382
	SCLUD8.g397
	SCLUD8.g408
	SCLUD8.g442
	SCLUD8.g443
	SCLUD11.g17
	SCLUD11.g20
	SCLUD11.g33
	SCLUD6.g38
	SCLUD6.g40
	SCLUD6.g42
	SCLUD6.g60
	SCLUD6.g82
	SCLUD6.g94
	SCLUD6.g101
	SCLUD6.g110
	SCLUD6.g114
	SCLUD6.g132
	SCLUD6.g174
	SCLUD6.g190
	SCLUD6.g199
	SCLUD6.g241
	SCLUD6.g252
	SCLUD6.g258
	SCLUD6.g261
	SCLUD6.g269
	SCLUD6.g273
	SCLUD6.g283
	SCLUD6.g290
	SCLUD6.g291
	SCLUD6.g294
	SCLUD6.g297
	SCLUD6.g347
	SCLUD6.g361
	SCLUD6.g403
	SCLUD18.g1
	SCLUD18.g3
	SCLUD13.g6
	SCLUD13.g11
	SCLUD7.g2
	SCLUD7.g4
	SCLUD7.g10
	SCLUD7.g12
	SCLUD7.g22
	SCLUD7.g43
	SCLUD7.g63
	SCLUD7.g93
	SCLUD7.g101
	SCLUD7.g102
	SCLUD7.g106
	SCLUD7.g109
	SCLUD7.g110
	SCLUD7.g121
	SCLUD7.g122
	SCLUD7.g130
	SCLUD7.g142
	SCLUD7.g164
	SCLUD7.g178
	SCLUD7.g181
	SCLUD7.g189
	SCLUD7.g220
	SCLUD7.g242
	SCLUD7.g245
	SCLUD7.g267
	SCLUD7.g277
	SCLUD7.g284
	SCLUD7.g285
	SCLUD7.g296
	SCLUD7.g304
	SCLUD7.g316
	SCLUD7.g322
	SCLUD7.g324
	SCLUD7.g335
	SCLUD7.g348
	SCLUD7.g349
	SCLUD7.g351
	SCLUD17.g354
	SCLUD4.g363
	SCLUD4.g383
	SCLUD4.g411
	SCLUD4.g412
	SCLUD4.g423
	SCLUD4.g426
	SCLUD4.g432
	SCLUD4.g467
	SCLUD4.g480
	SCLUD4.g484
	SCLUD4.g485
	SCLUD4.g521
	SCLUD4.g524
	SCLUD4.g530
	SCLUD4.g550
	SCLUD4.g552
	SCLUD4.g564
	SCLUD4.g592
	SCLUD4.g630
	SCLUD4.g635
	SCLUD4.g640
	SCLUD4.g656
	SCLUD4.g661
	SCLUD4.g666
	SCLUD4.g681
	SCLUD4.g697
	SCLUD4.g717
	SCLUD4.g718
	SCLUD4.g720
	SCLUD4.g727
	SCLUD4.g746
	SCLUD4.g783
	SCLUD4.g788
	SCLUD4.g801
	SCLUD4.g802
	SCLUD4.g804
	SCLUD4.g806
	SCLUD4.g809
	SCLUD3.g4
	SCLUD3.g13
	SCLUD3.g14
	SCLUD3.g16
	SCLUD3.g23
	SCLUD3.g24
	SCLUD3.g34
	SCLUD3.g69
	SCLUD3.g82
	SCLUD3.g123
	SCLUD3.g131
	SCLUD3.g144
	SCLUD3.g149
	SCLUD3.g162
	SCLUD3.g174
	SCLUD3.g175
	SCLUD3.g182
	SCLUD3.g186
	SCLUD3.g198
	SCLUD3.g242
	SCLUD3.g243
	SCLUD3.g247
	SCLUD3.g257
	SCLUD3.g266
	SCLUD3.g270
	SCLUD3.g279
	SCLUD3.g291
	SCLUD3.g297
	SCLUD3.g305
	SCLUD3.g312
	SCLUD3.g313
	SCLUD3.g316
	SCLUD3.g318
	SCLUD3.g324
	SCLUD3.g352
	SCLUD3.g357
	SCLUD3.g365
	SCLUD3.g368
	SCLUD3.g380
	SCLUD3.g395
	SCLUD3.g430
	SCLUD3.g433
	SCLUD3.g448
	SCLUD3.g477
	SCLUD3.g489
	SCLUD3.g497
	SCLUD3.g501
	SCLUD3.g514
	SCLUD3.g517
	SCLUD3.g526
	SCLUD3.g538
	SCLUD3.g547
	SCLUD3.g561
	SCLUD3.g563
	SCLUD3.g564
	SCLUD2.g38
	SCLUD2.g79
	SCLUD2.g86
	SCLUD2.g92
	SCLUD2.g95
	SCLUD2.g105
	SCLUD2.g109
	SCLUD2.g150
	SCLUD2.g154
	SCLUD2.g156
	SCLUD2.g159
	SCLUD2.g164
	SCLUD2.g165
	SCLUD2.g182
	SCLUD2.g201
	SCLUD2.g203
	SCLUD2.g210
	SCLUD2.g338
	SCLUD2.g352
	SCLUD2.g363
	SCLUD2.g379
	SCLUD2.g395
	SCLUD2.g396
	SCLUD2.g405
	SCLUD2.g455
	SCLUD2.g472
	SCLUD2.g479
	SCLUD2.g497
	SCLUD2.g503
	SCLUD2.g514
	SCLUD2.g516
	SCLUD2.g522
	SCLUD2.g527
	SCLUD2.g534
	SCLUD2.g563
	SCLUD2.g574
	SCLUD2.g584
	SCLUD2.g593
	SCLUD2.g613
	SCLUD2.g623
	SCLUD2.g624
	SCLUD2.g631
	SCLUD2.g636
	SCLUD2.g643
	SCLUD2.g662
	SCLUD2.g683
	SCLUD2.g694
	SCLUD2.g703
	SCLUD2.g768
	SCLUD2.g776
	SCLUD2.g784
	SCLUD2.g796
	SCLUD2.g798
	SCLUD2.g806
	SCLUD2.g827
	SCLUD2.g878
	SCLUD2.g886
	SCLUD2.g889
	SCLUD2.g899
	SCLUD2.g908
	SCLUD2.g931
	SCLUD2.g964
	SCLUD9.g9
	SCLUD9.g36
	SCLUD9.g37
	SCLUD9.g78
	SCLUD9.g81
	SCLUD9.g85
	SCLUD9.g86
	SCLUD9.g92
	SCLUD9.g109
	SCLUD9.g111
	SCLUD9.g125
	SCLUD9.g132
	SCLUD9.g134
	SCLUD9.g147
	SCLUD9.g157
	SCLUD9.g158
	SCLUD9.g161
	SCLUD9.g184
	SCLUD9.g189
	SCLUD9.g208
	SCLUD9.g224
	SCLUD9.g228
	SCLUD9.g261
	SCLUD1.g264
	SCLUD1.g268
	SCLUD1.g272
	SCLUD1.g280
	SCLUD1.g284
	SCLUD1.g315
	SCLUD1.g338
	SCLUD1.g347
	SCLUD1.g363
	SCLUD1.g381
	SCLUD1.g393
	SCLUD1.g407
	SCLUD1.g430
	SCLUD1.g451
	SCLUD1.g454
	SCLUD1.g458
	SCLUD1.g463
	SCLUD1.g494
	SCLUD1.g495
	SCLUD1.g567
	SCLUD1.g575
	SCLUD1.g577
	SCLUD1.g591
	SCLUD1.g592
	SCLUD1.g596
	SCLUD1.g611
	SCLUD1.g621
	SCLUD1.g628
	SCLUD1.g650
	SCLUD1.g670
	SCLUD1.g758
	SCLUD1.g804
	SCLUD1.g835
	SCLUD1.g836
	SCLUD1.g854
	SCLUD1.g862
	SCLUD1.g867
	SCLUD1.g884
	SCLUD1.g922
	SCLUD1.g934
	SCLUD1.g937
	SCLUD1.g951
	SCLUD1.g953
	SCLUD1.g964
	SCLUD1.g981
	SCLUD1.g999
	SCLUD1.g1001
	SCLUD1.g1005
	SCLUD1.g1012
	SCLUD1.g1017
	SCLUD1.g1026
	SCLUD1.g1029
	SCLUD1.g1030
	SCLUD1.g1071
	SCLUD1.g1109
	SCLUD1.g1127
	SCLUD1.g1142
	SCLUD1.g1162
	SCLUD1.g1186
	SCLUD1.g1193
	SCLUD1.g1194
	SCLUD1.g1204
	SCLUD1.g1216
	SCLUD1.g1236
	SCLUD1.g1242
	SCLUD1.g1255
	SCLUD1.g1260
	SCLUD1.g1268
	SCLUD1.g1286
	SCLUD1.g1292
	SCLUD1.g1324
	SCLUD1.g1329
	SCLUD1.g1333
	SCLUD1.g1336
	SCLUD15.g8
	SCLUD15.g11
	SCLUD5.g17
	SCLUD5.g19
	SCLUD5.g20
	SCLUD5.g24
	SCLUD5.g31
	SCLUD5.g35
	SCLUD5.g38
	SCLUD5.g40
	SCLUD5.g49
	SCLUD5.g58
	SCLUD5.g61
	SCLUD5.g84
	SCLUD5.g93
	SCLUD5.g126
	SCLUD5.g127
	SCLUD5.g132
	SCLUD5.g136
	SCLUD5.g140
	SCLUD5.g168
	SCLUD5.g179
	SCLUD5.g253
	SCLUD5.g309
	SCLUD5.g310
	SCLUD5.g421
	SCLUD5.g429
	SCLUD5.g453

## Sheet: Table S2_revised
Table S2 - Number of CDSs identified in the 20 contigs obtained upon assembly of the PacBio reads
	Contig	Size (bp)	Nr. of CDSs
	SCLUD1	2705560	1083
	SCLUD2	2486774	973
	SCLUD3	1483153	567
	SCLUD4	1252618	454
	SCLUD5	1059228	443
	SCLUD6	938847	379
	SCLUD7	866625	355
	SCLUD8	655358	253
	SCLUD9	650951	262
	SCLUD10	519028	194
	SCLUD11	110857	34
	SCLUD12	83172	1
	SCLUD13	58585	9
	SCLUD14	24844	Mitochondrial
	SCLUD15	24459	11
	SCLUD16	23301	0
	SCLUD17	22979	7
	SCLUD18	22740	5
	SCLUD19	10378	Mitochondrial
	SCLUD20	8522	3
	Total	13007979	5033

## Sheet: Table S3_revised
Table S3 - Number of genes classified in the different functional COG categories in S. cerevisiae and in S. ludwigii UTAD17
	Functional class	Nr of genes		Ratio (in %) Sc/Slud
		S. cerevisiae	S. ludwigii UTAD17
	[A] RNA processing	305	264	115.53
	[B] Chromatin structure and dynamics	86	84	102.381
	[C] Energy generation	233	195	119.487
	[D] Cell cycle	142	134	105.97
	[E] Amino acid Metabolism/Transport	214	227	94.2731
	[F] Nucleotide Metabolism/Transport	99	86	115.116
	[G] Carbohydrate Metabolism/Transport	181	171	105.848
	[H] Coenzyme Metabolism	146	133	109.774
	[I] Lipid Metabolism	136	121	112.397
	[J] Translation	418	355	117.746
	[K] Transcription	468	402	116.418
	[L] Replication and Repair	211	298	70.8054
	[M] Cell Envelope biogenesis	41	39	105.128
	[O] Post-translational modification	413	347	119.02
	[P] Inorganic iron transport and Metabolism	155	131	118.321
	[T] Signal Transduction	254	219	115.982
	[U] Intracellular Trafficking	566	451	125.499
	[V] Defense Mechanisms	25	27	92.5926
	[Y] Nuclear structure	26	28	92.8571
	[Z] Cytoskeleton	115	89	129.213
	[S] Function Unknown	1070	900	118.889

## Sheet: Table S4_revised
Table S4 - Orthologues found in the genome of S. ludwigii UTAD17 of the ohnologues pairs identified in the genome of S. cerevisiae (as indicated by Byrne and Wolfe, Genome Res.15: 1456, 2005). Homologues were considered whenever the e-value associated to the pairwise alignment between the S. cerevisiae and the candidate S. ludwigii proteins was below e-5. The parameters obtained for each pairwise…
Ohnologue pairs	ORF	Name 1	S. ludwigii UTAD17 ortologue	E-value	Identity (%)	Query (%)
Ohnologue pair 1	YIR018W	YAP5	X
	YOL028C	YAP7
Ohnologue pair 2	YLR437C	YLR437C	SCLUD3.g482	1.42e-07	37.2	59.70
	YML058W	SML1	SCLUD3.g482	5.98e-07	36.2	65.71
Ohnologue pair 3	YOL091W	SPO21	X
	YBR148W	YSW1
Ohnologue pair 4	YCR089W	FIG2	SCLUD1.g578	9e-05	38.3	5.71
	YNR044W	AGA1	X
Ohnologue pair 5	YPR162C	ORC4	SCLUD2.g41	1.32e-113	43.2	92.83
	YLR453C	RIF2	X
Ohnologue pair 6	YBL043W	ECM13	SCLUD2.g76	1.11e-11	56.7	22.09
	YJR115W	YJR115W	SCLUD2.g76	9e-07	41.5	29.41
Ohnologue pair 7	YKR091W	SRL3	SCLUD7.g311	1.92e-07	36.8	55.87
	YOR083W	WHI5	SCLUD7.g311	4.51e-06	28.7	46.62
Ohnologue pair 8	YJR039W	YJR039W	X
	YEL025C	YEL025C
Ohnologue pair 9	YPL112C	PEX25	SCLUD6.g197	1.49e-43	38.8	79.75
	YOR193W	PEX27	X
Ohnologue pair 10	YJL047C	RTT101	X
	YBR259W	YBR259W
Ohnologue pair 11	YJL137C	GLG2	SCLUD1.g602	2.4e-33	32.2	71.39
	YKR058W	GLG1	SCLUD1.g602	1.87e-33	29.9	56.08
Ohnologue pair 12	YDR085C	AFR1	X
	YER158C	YER158C
Ohnologue pair 13	YIL135C	VHS2	SCLUD1.g798	2.38e-24	38.8	41.88
	YNL074C	MLF3	SCLUD1.g798	1e-15	39.2	28.48
Ohnologue pair 14	YNL195C	YNL195C	X
	YDL223C	HBT1
Ohnologue pair 15	YDR273W	DON1	SCLUD5.g350	3.71e-07	43.6	15.03
	YOR042W	CUE5	SCLUD5.g350	1.25e-34	32.0	72.57
Ohnologue pair 16	YKR078W	YKR078W	SCLUD5.g380	3.05e-23	24.3	75.77
	YOR069W	VPS5	SCLUD5.g380	5.86e-116	37.4	99.41
Ohnologue pair 17	YGR239C	PEX21	SCLUD1.g941	5.23e-13	25.7	97.23
	YHR160C	PEX18	X
Ohnologue pair 18	YKL093W	MBR1	X
	YMR081C	ISF1
Ohnologue pair 19	YDR480W	DIG2	SCLUD6.g297	0.00523	24.7	42.59
	YPL049C	DIG1	X
Ohnologue pair 20	YPL130W	SPO19	X
	YOR214C	YOR214C
Ohnologue pair 21	YDL239C	ADY3	SCLUD10.g169	1.06e-13	29.1	31.61
	YNL225C	CNM67	X
Ohnologue pair 22	YLR266C	PDR8	SCLUD6.g92	2.57e-34	27.4	61.97
	YOR172W	YRM1	SCLUD6.g92	8.96e-58	26.9	90.85
Ohnologue pair 23	YFR039C	OSW7	SCLUD1.g308	5.8e-12	23.3	49.71
	YGL228W	SHE10	SCLUD1.g308	1.57e-25	29.3	53.81
Ohnologue pair 24	YHR206W	SKN7	SCLUD3.g552	2.49e-65	61.8	30.02
	YJR147W	HMS2	SCLUD3.g552	3.25e-11	38.2	18.94
Ohnologue pair 25	YKR077W	MSA2	X
	YOR066W	MSA1
Ohnologue pair 26	YDR303C	RSC3	SCLUD1.g1020	1.34e-18	28.1	22.46
	YHR056C	RSC30	SCLUD1.g1020	7.08e-24	29.3	28.96
Ohnologue pair 27	YER035W	EDC2	X
	YGL222C	EDC1
Ohnologue pair 28	YER045C	ACA1	SCLUD2.g354	4.42e-16	48.5	13.88
	YIL036W	CST6	SCLUD2.g354	3.52e-24	34.6	37.76
Ohnologue pair 29	YBL059W	IAI11	SCLUD2.g186	4.24e-16	33.1	72.68
	YER093C-A	AIM11	SCLUD2.g186	4.7e-28	43.3	94.93
Ohnologue pair 30	YMR198W	CIK1	X
	YPL253C	VIK1	SCLUD9.g138	1.02e-10	27.3	24.85
Ohnologue pair 31	YOR247W	SRL1	X
	YPL163C	SVS1
Ohnologue pair 32	YIR021W	MRS1	X
	YKL011C	CCE1	SCLUD5.g424	4.76e-19	31.8	55.65
Ohnologue pair 33	YKL105C	SEG2	X
	YMR086W	SEG1	SCLUD3.g224	2.08e-10	31.2	25.81
Ohnologue pair 34	YJL181W	RBH1	X
	YJR030C	RBH2
Ohnologue pair 35	YIL117C	PRM5	SCLUD1.g773	4.9e-09	44.6	17.55
	YNL058C	YNL058C	SCLUD1.g773	6.77e-07	34.3	19.56
Ohnologue pair 36	YKR084C	HBS1	SCLUD5.g390	7.36e-153	51.8	85.29
	YOR076C	SKI7	SCLUD5.g390	4.47e-32	28.2	70.99
Ohnologue pair 37	YDR028C	REG1	SCLUD8.g270	7.05e-93	45.7	35.17
	YBR050C	REG2	X
Ohnologue pair 38	YCR011C	ADP1	SCLUD5.g97	0	60.5	95.52		5 correspondem a proteínas difererentes de Slud
	YOL075C	YOL075C	SCLUD7.g153	0	45.1	99.31
Ohnologue pair 39	YOL036W	YOL036W	SCLUD7.g208	2.69e-13	45.9	8.01
	YIR016W	YIR016W	X
Ohnologue pair 40	YAL037W	YAL037W	X
	YOR342C	YOR342C	SCLUD2.g421	1.41e-14	28.7	79.38
Ohnologue pair 41	YDL211C	YDL211C	SCLUD10.g105	6.01e-21	37.7	42.51
	YNL176C	TDA7	SCLUD10.g109	8.12e-13	28.5	31.08
Ohnologue pair 42	YJL076W	NET1	SCLUD8.g258	4.81e-72	31.3	58.15
	YKR010C	TOF2	SCLUD8.g258	8.57e-21	33.3	19.69
Ohnologue pair 43	YOR213C	SAS5	SCLUD6.g173	8.2e-23	40.4	45.38
	YPL129W	TAF14	SCLUD6.g173	1.97e-90	51.5	99.59
Ohnologue pair 44	YMR180C	CTL1	SCLUD9.g96	1.71e-12	28.2	74.77
	YPL228W	CET1	SCLUD9.g96	1.04e-117	41.8	97.09
Ohnologue pair 45	YGR035C	YGR035C	X
	YLR346C	YLR346C
Ohnologue pair 46	YER028C	MIG3	SCLUD1.g342	2.17e-26	61.3	20.25
	YGL209W	MIG2	SCLUD1.g342	1.8e-27	60.3	19.06
Ohnologue pair 47	YAL028W	FRT2	X
	YOR324C	FRT1
Ohnologue pair 48	YLR457C	NBP1	SCLUD2.g27	1.19e-07	27.2	62.50
	YPR174C	YPR174C	X
Ohnologue pair 49	YFR012W	DCV1	SCLUD5.g143
	YOL019W	TOS7	SCLUD5.g143	1.04e-48	48.0	35.87
Ohnologue pair 50	YHR146W	CRP1	SCLUD10.g105	3.94e-23	47.2	22.32
	YNL173C	MDG1	X
Ohnologue pair 51	YNR034W-A	EGO4	X
	YCR075W-A	YCR075W-A
Ohnologue pair 52	YGR142W	BTN2	X
	YPR158W	CUR1
Ohnologue pair 53	YGR230W	BNS1	X
	YHR152W	SPO12
Ohnologue pair 54	YCL037C	SRO9	SCLUD3.g49	5.81e-35	41.3	44.47
	YDR515W	SLF1	SCLUD3.g49	1.21e-26	34.1	37.58
Ohnologue pair 55	YBR273C	UBX7	SCLUD8.g243	1.15e-73	35.1	99.31
	YJL048C	UBX6	SCLUD8.g243	9.32e-30	34.5	62.63
Ohnologue pair 56	YBR182C	SMP1	SCLUD6.g231	1.66e-39	65.1	23.23
	YPL089C	RLM1	SCLUD6.g231	2.51e-42	60.1	19.56
Ohnologue pair 57	YPL250C	ATG41	X
	YMR195W	ICY1
Ohnologue pair 58	YDR259C	YAP6	X
	YOR028C	CIN5
Ohnologue pair 59	YDR223W	CRF1	SCLUD6.g355	8.86e-06	50.0	10.92
	YLR223C	IFH1	SCLUD6.g355	4.5e-59	39.1	42.58
Ohnologue pair 60	YFR017C	IGD1	X
	YOL024W	YOL024W
Ohnologue pair 61	YKL050C	YKL050C	SCLUD3.g337	3.66e-34	25.8	66.05
	YMR031C	YMR031C	SCLUD3.g337	6.6e-81	32.7	85.17
Ohnologue pair 62	YGR041W	BUD9	SCLUD2.g565	1.02e-25	45.6	20.11
	YLR353W	BUD8	SCLUD2.g565	2.23e-22	40.0	18.44
Ohnologue pair 63	YBL054W	TOD6	SCLUD2.g193	3.4e-27	36.1	45.51
	YER088C	DOT6	X
Ohnologue pair 64	YDR206W	EBS1	SCLUD6.g372	2.22e-64	27.8	78.05
	YLR233C	EST1	SCLUD6.g372	1.68e-45	28.7	66.24
Ohnologue pair 65	YJL083W	TAX4	SCLUD8.g267	4.04e-45	46.0	29.30
	YKR019C	IRS4	SCLUD8.g267	5.66e-42	52.6	21.63
Ohnologue pair 66	YAL018C	LDS1	X
	YOL048C	RRT8
Ohnologue pair 67	YMR119W	ASI1	SCLUD3.g178	1.21e-20	31.6	24.84
	YNL008C	ASI3	SCLUD3.g178	2.92e-32	24.9	88.02
Ohnologue pair 68	YLL021W	SPA2	X
	YLR313C	SPH1	SCLUD4.g598	1.74e-09	37.6	15.59
Ohnologue pair 69	YFR013W	IOC3	X
	YOL017W	ESC8
Ohnologue pair 70	YIL149C	MLP2	SCLUD7.g319	5.16e-77	29.2	74.27
	YKR095W	MLP1	SCLUD7.g319	1.5e-175	31.8	85.12
Ohnologue pair 71	YGR071C	ENV11	X
	YLR373C	VID22
Ohnologue pair 72	YHL034C	SBP1	SCLUD4.g798	2.48e-65	44	88.44
	YLL046C	RNP1	SCLUD4.g798	3.7e-11	31.9	46.59
Ohnologue pair 73	YLR273C	PIG1	SCLUD2.g826	3.75e-40	36.4	39.04
	YOR178C	GAC1	SCLUD2.g826	2.08e-37	38.7	25.22
Ohnologue pair 74	YBR197C	YBR197C	SCLUD6.g251	2.74e-09	48	23
	YPL077C	YPL077C	SCLUD6.g251	1.79e-09	47.1	21.25
Ohnologue pair 75	YIL014W	MNT3	SCLUD7.g206	7.51e-97	34.8	87.78
	YER001W	MNN1	SCLUD7.g206	4.86e-45	25.0	80.71
Ohnologue pair 76	YDR492W	IZH1	SCLUD1.g576	2.32e-82	48.9	99.68
	YOL101C	IZH4	SCLUD1.g576	2.77e-13	28.9	68.91
Ohnologue pair 77	YGR188C	BUB1	SCLUD1.g980	1.06e-172	37.7	96.28
	YJL013C	MAD3	SCLUD1.g980	3.27e-58	33.9	72.82
Ohnologue pair 78	YMR264W	CUE1	SCLUD9.g194	6.81e-30	39.7	86.21
	YML101C	CUE4	X
Ohnologue pair 79	YBR150C	TBS1	SCLUD7.g125	2.34e-13	47.4	6.58
	YOL089C	HAL9	SCLUD7.g125	9.85e-30	27.7	36.50
Ohnologue pair 80	YLR442C	SIR3	SCLUD3.g486	8.47e-37	26.7	51.94
	YML065W	ORC1	SCLUD3.g486	0	39.0	74.6
Ohnologue pair 81	YNL309W	STB1	SCLUD7.g49	1.66e-10	60.9	10.24
	YOL131W	YOL131W	X
Ohnologue pair 82	YGL133W	ITC1	SCLUD9.g71	1.12e-91	47.8	28.48
	YPL216W	YPL216W	SCLUD9.g71	4.72e-38	26.3	56.81
Ohnologue pair 83	YBR278W	DPB3	SCLUD8.g218	2.62e-12	28.3	72.64
	YJL065C	DLS1	SCLUD8.g218	5.1e-14	33.6	68.86
Ohnologue pair 84	YGR049W	SCM4	SCLUD2.g763	2.03e-14	38.7	58.82
	YLR356W	YLR356W	SCLUD2.g763	6e-23	30.9	100
Ohnologue pair 85	YKL062W	MSN4	SCLUD3.g330	1.37e-23	65.2	10.48
	YMR037C	MSN2	SCLUD3.g330	3.77e-23	60.8	9.94
Ohnologue pair 86	YDR146C	SWI5	SCLUD4.g407	1.72e-54	58	21.72
	YLR131C	ACE2	SCLUD4.g407	9.81e-51	76.6	13.90
Ohnologue pair 87	YGR221C	TOS2	SCLUD1.g904	1.3e-21	28.6	60.45
	YHR149C	SKG6	SCLUD1.g904	5.26e-32	26.9	86.26
Ohnologue pair 88	YHR133C	NSG1	SCLUD1.g820	3.01e-27	34.5	66.67
	YNL156C	NSG2	SCLUD1.g820	2.37e-46	35.0	98.66
Ohnologue pair 89	YCR052W	RSC6	SCLUD9.g172	2.86e-39	28.3	98.14
	YNR023W	SNF12	SCLUD9.g172	2.24e-70	34.7	90.46
Ohnologue pair 90	YDL226C	GCS1	SCLUD10.g143	1.19e-130	57.8	100
	YNL204C	SPS18	SCLUD10.g143	2.01e-41	33.0	94.00
Ohnologue pair 91	YFL042C	LAM5	SCLUD2.g786	7.86e-60	49.1	30.16
	YLR072W	LAM6	SCLUD2.g786	1.74e-59	49.1	30.16
Ohnologue pair 92	YGL096W	TOS8	SCLUD9.g10	8.06e-17	60.0	23.55
	YPL177C	CUP9	SCLUD9.g10	2.65e-30	46.7	45.10
Ohnologue pair 93	YDR309C	GIC2	X
	YHR061C	GIC1
Ohnologue pair 94	YBL009W	ALK2	SCLUD4.g673	1.11e-16	25.3	52.22
	YGL021W	ALK1	SCLUD4.g673	2.37e-16	27.2	53.16
Ohnologue pair 95	YDL204W	RTN2	X
	YDR233C	RTN1	SCLUD6.g338	1.34e-40	37.7	94.24
Ohnologue pair 96	YMR206W	YMR206W	X
	YNR014W	YNR014W
Ohnologue pair 97	YMR192W	GYL1	SCLUD9.g129	1.09e-76	32.8	58.89
	YPL249C	GYP5	SCLUD9.g129	2.23e-150	42.9	61.74
Ohnologue pair 98	YDR379W	RGA2	SCLUD5.g287	2.71e-51	51.7	17.24
	YOR127W	RGA1	SCLUD5.g287	9.12e-71	60.3	19.66
Ohnologue pair 99	YJL105W	SET4	SCLUD8.g315	1.32e-61	32.6	77.86
	YKR029C	SET3	SCLUD8.g315	1.72e-105	40.1	67.78
Ohnologue pair 100	YKL133C	RCI50	SCLUD3.g193	4.42e-53	33.4	90.50
	YMR115W	MGR3	SCLUD3.g193	2.35e-87	40.7	90.42
Ohnologue pair 101	YEL007W	MIT1	SCLUD7.g171	4.01e-19	44.8	13.81
	YHR177W	ROF1	SCLUD7.g171	7.31e-19	34.4	33.11
Ohnologue pair 102	YML109W	ZDS2	SCLUD9.g227	4.46e-44	36.8	34.92
	YMR273C	ZDS1	SCLUD9.g227	3.2e-47	70.5	11.48
Ohnologue pair 103	YDL224C	WHI4	SCLUD10.g138	3.31e-52	59.4	25.38
	YNL197C	WHI3	SCLUD10.g138	6.28e-49	67.8	20.46
Ohnologue pair 104	YLR031W	YLR031W	X
	YMR124W	YMR124W	SCLUD1.g421	2.56e-34	45.2	17.69
Ohnologue pair 105	YDL088C	ASM4	SCLUD1.g664	5.7e-48	30.9	80.15
	YMR153W	NUP53	SCLUD1.g664	4.78e-46	31.5	83.82
Ohnologue pair 106	YDR458C	YDR458C	SCLUD1.g1291	9.57e-50	32.2	52.11
	YML034W	SRC1	SCLUD1.g1291	1.1e-86	37.4	50.06
Ohnologue pair 107	YHR131C	YHR131C	SCLUD1.g825	4.96e-65	44.9	31.73
	YNL144C	YNL144C	SCLUD1.g825	1.44e-58	40.1	32.66
Ohnologue pair 108	YCL051W	LRE1	SCLUD3.g28	1.25e-09	24.4	41.61
	YDR528W	HLR1	SCLUD3.g28	7.3e-10	27.4	49.53
Ohnologue pair 109	YDR501W	PLM2	SCLUD3.g73	2.95e-51	33.3	98.85
	YLR183C	TOS4	SCLUD3.g73	2.08e-53	32.0	99.80
Ohnologue pair 110	YML007W	YAP1	SCLUD5.g225	6.5e-38	35.9	46.85
	YDR423C	CAD1	SCLUD5.g225	3.14e-15	44.4	23.41
Ohnologue pair 111	YMR181C	YMR181C	X
	YPL229W	YPL229W
Ohnologue pair 112	YLR187W	YLR187W	SCLUD3.g78	1.16e-138	44.4	52.78
	YNL278W	CAF120	SCLUD3.g78	1.35e-132	50	39.30
Ohnologue pair 113	YGR213C	RTA1	SCLUD7.g54	4.36e-26	31.0	83.39
	YLR046C	YLR046C	SCLUD7.g54	3.83e-28	32.7	81.13
Ohnologue pair 114	YKL068W	NUP100	SCLUD3.g320	7.83e-92	32.7	95.53
	YMR047C	NUP116	SCLUD3.g320	2.05e-134	37.1	89.14
Ohnologue pair 115	YGR283C	YGR283C	SCLUD11.g14	2.78e-59	38.3	90.35
	YMR310C	YMR310C	SCLUD11.g14	2.81e-77	41.7	98.80
Ohnologue pair 116	YBL101C	ECM21	SCLUD2.g121	8.21e-91	34.1	50.54
	YPR030W	CSR2	SCLUD2.g121	3.25e-53	48.9	19.43
Ohnologue pair 117	YCR069W	CPR4	SCLUD8.g386	2.41e-21	28.4	87.06
	YNR028W	CPR8	SCLUD8.g386	1.11e-48	36.4	99.37
Ohnologue pair 118	YKL032C	IXR1	SCLUD7.g288	1.85e-26	38.6	76.09
	YMR072W	ABF2	SCLUD7.g288	8.69e-46	48.2	27.76
Ohnologue pair 119	YDR409W	SIZ1	SCLUD5.g243	7.25e-83	37.7	62.17
	YOR156C	NFI1	SCLUD5.g243	3.23e-103	42.2	52.04
Ohnologue pair 120	YBR216C	YBP1	SCLUD2.g906	4.5e-74	30.0	95.70
	YGL060W	YBP2	SCLUD2.g906	2.14e-83	31.2	96.26
Ohnologue pair 121	YGL071W	RCS1	SCLUD9.g50	5.67e-67	53.3	30.97
	YPL202C	AFT2	SCLUD9.g50	5.69e-50	45.7	40.29
Ohnologue pair 122	YJL112W	MDV1	SCLUD8.g304	4.02e-113	34.3	98.74
	YKR036C	CAF4	SCLUD8.g304	5.42e-95	36.3	88.82
Ohnologue pair 123	YMR182C	RGM1	SCLUD9.g97	1.08e-25	61.6	34.43
	YPL230W	YPL230W	SCLUD9.g97	5.17e-29	52.3	24.23
Ohnologue pair 124	YBL005W	PDR3	SCLUD9.g202	3.18e-29	24.4	71.84
	YGL013C	PDR1	SCLUD9.g202	3.68e-26	22.4	74.46
Ohnologue pair 125	YGL134W	PCL10	SCLUD9.g74	2.47e-30	30.4	80.18
	YPL219W	PCL8	SCLUD9.g74	2.69e-34	30.2	76.47
Ohnologue pair 126	YGL162W	SUT1	SCLUD2.g775	8.83e-18	37.3	42.67
	YPR009W	SUT2	SCLUD2.g775	1.35e-19	40.9	41.64
Ohnologue pair 127	YBR172C	SMY2	SCLUD6.g211	5.6e-31	34.0	26.86
	YPL105C	SYH1	SCLUD6.g211	7.72e-60	31.1	81.18
Ohnologue pair 128	YDR451C	YHP1	SCLUD1.g1303	2.91e-30	69.6	22.32
	YML027W	YOX1	SCLUD1.g1303	3.05e-32	48.6	34.46
Ohnologue pair 129	YDR066C	YDR066C	X
	YER139C	YER139C	SCLUD4.g557	1.91e-33	37.0	99.56
Ohnologue pair 130	YLL051C	FRE6	X
	YKL220C	FRE2	SCLUD2.g69	7.42e-80	29.4	94.66
Ohnologue pair 131	YDR475C	YDR475C	SCLUD1.g1261	2.36e-50	26.3	64.20
	YOR019W	YOR019W	SCLUD1.g1261	5.29e-17	30.8	19.02
Ohnologue pair 132	YMR233W	YMR233W	SCLUD2.g748	1.65e-38	47.1	78.85
	YOR295W	UAF30	SCLUD2.g748	1.83e-25	37.4	75.55
Ohnologue pair 133	YHR155W	YHR155W	SCLUD3.g117	1.07e-130	29.1	98.86
	YNL257C	SIP3	SCLUD3.g117	0	33.5	99.43
Ohnologue pair 134	YDR438W	YDR438W	SCLUD5.g206	1.36e-60	37.2	97.57
	YML018C	YML018C	SCLUD5.g206	6.44e-110	50.6	93.91
Ohnologue pair 135	YDR147W	EKI1	SCLUD4.g406	1.56e-75	33.7	84.11
	YLR133W	CKI1	SCLUD4.g406	1.25e-132	45.1	93.31
Ohnologue pair 136	YBL091C-A	YBL091C-A	SCLUD2.g134	2.7e-16	43.3	54.55
	YER120W	SCS2	SCLUD2.g134	1.51e-47	46.5	92.65
Ohnologue pair 137	YGL166W	CUP2	SCLUD2.g772	6.61e-29	45.9	46.46
	YPR008W	HAA1	SCLUD2.g772	1.81e-37	53.7	15.83
Ohnologue pair 138	YDR251W	PAM1	SCLUD6.g312	3.17e-73	39.6	42.60
	YPL032C	SVL3	SCLUD6.g312	9.79e-109	33.2	92.01
Ohnologue pair 139	YAL056W	GPB2	SCLUD1.g1320	8.32e-73	32.5	57.32
	YOR371C	GPB1	SCLUD1.g1320	2.28e-78	33.0	70.82
Ohnologue pair 140	YGR023W	MTL1	SCLUD2.g582	1.72e-23	38.4	53.62
	YLR332W	MID2	SCLUD2.g582	3.23e-41	46.0	51.99
Ohnologue pair 141	YDR463W	STP1	SCLUD1.g1283	2.14e-71	41.6	55.38
	YHR006W	STP2	SCLUD1.g1283	4.58e-61	39.9	54.98
Ohnologue pair 142	YBL085W	BOI1	SCLUD2.g143	1.62e-84	66.7	19.47
	YER114C	BOI2	SCLUD2.g143	4.48e-91	54.3	27.95
Ohnologue pair 143	YBL061C	SKT5	SCLUD2.g178	1.44e-131	67.9	43.62
	YER096W	SHC1	SCLUD2.g178	1.91e-60	54.7	37.43
Ohnologue pair 144	YOR229W	WTM2	SCLUD6.g145	1.49e-54	33.8	78.63
	YPL139C	UME1	SCLUD6.g145	2.24e-45	31.2	82.00
Ohnologue pair 145	YBR014C	YBR014C	SCLUD1.g406	1.1e-27	35.0	90.69
	YDL010W	YDL010W	SCLUD1.g406	5.64e-26	37.5	91.38
Ohnologue pair 146	YER054C	GIP2	SCLUD2.g334	8.63e-15	28.1	42.81
	YIL045W	PIG2	SCLUD2.g334	1.26e-12	26.7	84.79
Ohnologue pair 147	YKL141W	SDH3	SCLUD3.g183	2.35e-48	48.2	95.98
	YMR118C	YMR118C	SCLUD3.g183	2.65e-41	49.3	74.11
Ohnologue pair 148	YMR175W	SIP18	X
	YPL223C	GRE1
Ohnologue pair 149	YDR264C	AKR1	SCLUD1.g1090	1.51e-167	41.2	97.91
	YOR034C	AKR2	SCLUD1.g1090	1.7e-119	34.6	98.40
Ohnologue pair 150	YLL016W	SDC25	SCLUD4.g723	6.51e-100	32.8	65.49
	YLR310C	CDC25	SCLUD4.g723	9.8e-137	39.5	39.81
Ohnologue pair 151	YNL065W	AQR1	SCLUD1.g780	7.91e-107	40.5	86.37
	YIL120W	QDR1	SCLUD1.g780	4.67e-158	49.6	94.50
Ohnologue pair 152	YDL070W	BDF2	SCLUD3.g427	4.12e-175	48.5	83.84
	YLR399C	BDF1	SCLUD3.g427	5.33e-111	42.6	72.77
Ohnologue pair 153	YFL018C	LPD1	SCLUD2.g641	0	76.5	99.60
	YPL017C	IRC1	SCLUD2.g641	2.46e-74	38.6	90.20
Ohnologue pair 154	YDL214C	PRR2	SCLUD10.g119	6.23e-109	41.9	66.57
	YNL183C	NPR1	SCLUD10.g119	0	50.7	99.24
Ohnologue pair 155	YFR022W	YFR022W	SCLUD5.g118	4.41e-78	54.3	33.65
	YOR018W	ROD1	SCLUD5.g118	3.44e-102	37.5	68.74
Ohnologue pair 156	YLR277C	YSH1	SCLUD2.g822	0	67.6	98.85
	YOR179C	SYC1	SCLUD2.g822	1.12e-20	35.6	84.66
Ohnologue pair 157	YHL012W	YHL012W	SCLUD7.g264	3.92e-93	41.1	94.53
	YKL035W	UGP1	SCLUD7.g264	0	84.3	99.20
Ohnologue pair 158	YKR075C	YKR075C	SCLUD5.g373	3.7e-41	38.9	81.82
	YOR062C	YOR062C	SCLUD5.g373	1.84e-35	59.8	43.49
Ohnologue pair 159	YKL043W	PHD1	SCLUD3.g364	1.13e-53	74.1	31.61
	YMR016C	SOK2	SCLUD3.g364	5.51e-59	63.9	20.10
Ohnologue pair 160	YDR490C	PKH1	SCLUD1.g574	3.95e-146	65.1	45.76
	YOL100W	PKH2	SCLUD1.g574	1.84e-137	69.8	28.37
Ohnologue pair 161	YJL165C	HAL5	SCLUD3.g173	8.91e-133	43.1	67.64
	YKL168C	KKQ8	SCLUD3.g173	5.72e-112	41.4	72.00
Ohnologue pair 162	YAL051W	OAF1	SCLUD5.g196	6.82e-67	26.0	81.97
	YOR363C	PIP2	SCLUD5.g196	2.02e-58	26.1	87.66
Ohnologue pair 163	YDR326C	YDR326C	SCLUD1.g1105	3.22e-172	38.2	54.34
	YHR080C	YHR080C	SCLUD1.g1105	1.4e-152	34.8	58.99
Ohnologue pair 164	YDR389W	SAC7	SCLUD5.g280	2.83e-109	47.5	76.95
	YOR134W	BAG7	SCLUD5.g280	1.43e-55	43.2	53.90
Ohnologue pair 165	YIL158W	YIL158W	SCLUD7.g332	4.85e-11	33.6	51.71
	YKR100C	YKR100C	SCLUD7.g332	8.22e-30	27.8	99.72
Ohnologue pair 166	YAL015C	NTG1	SCLUD2.g457	5e-54	41.5	67.25
	YOL043C	NTG2	SCLUD2.g457	1.54e-57	37.4	86.35
Ohnologue pair 167	YJL110C	GZF3	X
	YKR034W	DAL80	SCLUD8.g307	1.21e-23	81.1	19.63
Ohnologue pair 168	YER064C	YER064C	SCLUD2.g319	1.95e-37	67.9	21.54
	YIL056W	YIL056W	SCLUD2.g319	3.11e-62	33.0	60.84
Ohnologue pair 169	YIR033W	MGA2	SCLUD5.g441	5.54e-112	41.8	54.76
	YKL020C	SPT23	SCLUD5.g441	2.62e-93	36.0	62.97
Ohnologue pair 170	YDR483W	KRE2	SCLUD6.g288	6.2e-156	53.8	99.32
	YPL053C	KTR6	SCLUD6.g288	3.19e-97	38	99.11
Ohnologue pair 171	YKL121W	YKL121W	SCLUD3.g210	2.88e-104	33.5	71.28
	YMR102C	YMR102C	SCLUD3.g210	5.39e-113	34.8	78.56
Ohnologue pair 172	YNL283C	WSC2	SCLUD7.g157	1.23e-21	41.9	24.41
	YOL105C	WSC3	SCLUD7.g157	1.69e-24	50.5	17.41
Ohnologue pair 173	YER011W	TIR1	X
	YIL011W	TIR3
Ohnologue pair 174	YGL063W	PUS2	SCLUD9.g64	1.12e-83	41.5	96.50
	YPL212C	PUS1	SCLUD9.g64	2.75e-169	54.2	92.84
Ohnologue pair 175	YNL307C	MCK1	SCLUD7.g53	0	74.2	94.41
	YOL128C	YGK3	SCLUD7.g53	1.78e-89	45.2	94.41
Ohnologue pair 176	YJL084C	YJL084C	SCLUD8.g341	4.52e-129	50.6	40.40
	YKR021W	YKR021W	SCLUD8.g341	1.59e-109	47.7	46.51
Ohnologue pair 177	YCR067C	SED4	SCLUD9.g180	2.44e-100	46.7	40.34
	YNR026C	SEC12	SCLUD9.g180	8.6e-120	55.0	87.29
Ohnologue pair 178	YCL036W	YCL036W	SCLUD3.g50	5.34e-79	37.3	80.25
	YDR514C	YDR514C	SCLUD3.g50	1.48e-77	38.4	77.89
Ohnologue pair 179	YJR127C	ZMS1	SCLUD3.g516	1.37e-142	35.8	56.92
	YML081W	YML081W	SCLUD3.g516	0	35.6	96.73
Ohnologue pair 180	YDR132C	YDR132C	SCLUD4.g439	6.55e-100	38.1	96.98
	YLR108C	YLR108C	SCLUD4.g439	1.51e-67	32.9	99.79
Ohnologue pair 181	YDR151C	CTH1	SCLUD4.g400	9.44e-39	35.6	89.26
	YLR136C	TIS11	SCLUD4.g400	1.59e-37	36.1	89.86
Ohnologue pair 182	YDR096W	GIS1	SCLUD4.g501	3.01e-64	37.3	35.98
	YER169W	RPH1	SCLUD4.g501	1.47e-131	56.2	46.30
Ohnologue pair 183	YAL034C	FUN19	SCLUD2.g428	1.86e-65	41.6	91.06
	YOR338W	YOR338W	SCLUD2.g428	8.41e-66	36.7	98.63
Ohnologue pair 184	YKL132C	RMA1	SCLUD3.g194	1.38e-43	29.8	96.29
	YMR113W	FOL3	SCLUD3.g194	2.42e-87	40.1	99.77
Ohnologue pair 185	YJR054W	YJR054W	SCLUD2.g412	1.25e-86	52.4	60.04
	YML047C	PRM6	SCLUD2.g412	3.22e-61	45.1	76.20
Ohnologue pair 186	YER129W	PAK1	SCLUD4.g728	3.4e-113	49.5	37.36
	YGL179C	TOS3	SCLUD4.g728	1.37e-85	39.7	70.94
Ohnologue pair 187	YGR097W	ASK10	SCLUD1.g353	6.98e-131	39.8	67.99
	YPR115W	YPR115W	SCLUD1.g353	1.41e-137	36.1	78.38
Ohnologue pair 188	YBR042C	YBR042C	SCLUD8.g287	1.37e-93	55.5	70.35
	YDR018C	YDR018C	SCLUD8.g287	2.12e-55	40	62.72
Ohnologue pair 189	YFR023W	PES4	SCLUD5.g65	4.38e-114	50.6	63.56
	YHR015W	MIP6	SCLUD5.g65	2.51e-102	36.2	82.88
Ohnologue pair 190	YCR026C	YCR026C	SCLUD5.g138	9.13e-37	32.0	39.17
	YEL016C	YEL016C	SCLUD5.g138	5.11e-25	29.0	49.80
Ohnologue pair 191	YDR351W	SBE2	SCLUD5.g338	1.11e-62	31.2	60.58
	YHR103W	SBE22	SCLUD5.g338	3.22e-68	33.9	60.26
Ohnologue pair 192	YBR066C	NRG2	SCLUD4.g626	1.34e-12	53.6	25.34
	YDR043C	NRG1	SCLUD4.g626	7.57e-13	46.6	25.00
Ohnologue pair 193	YBL079W	NUP170	SCLUD2.g157	0	48.7	93.88
	YER105C	NUP157	SCLUD2.g157	0	40.4	93.75
Ohnologue pair 194	YGR238C	KEL2	SCLUD1.g936	2.41e-143	61.5	39.30
	YHR158C	KEL1	SCLUD1.g936	3.3e-163	66.8	30.30
Ohnologue pair 195	YCL043C	PDI1	SCLUD3.g43	1.34e-146	50.4	93.69
	YDR518W	EUG1	SCLUD3.g43	1.39e-118	44.0	95.17
Ohnologue pair 196	YJR061W	YJR061W	SCLUD2.g399	4.26e-124	36.6	82.26
	YKL201C	MNN4	SCLUD2.g399	2.61e-131	39.1	58.69
Ohnologue pair 197	YBR284W	YBR284W	SCLUD8.g249	6.69e-98	35.8	90.23
	YJL070C	YJL070C	SCLUD8.g249	1.78e-85	35.0	70.08
Ohnologue pair 198	YDR069C	DOA4	SCLUD4.g551	5.98e-154	42.5	70.77
	YER144C	UBP5	SCLUD4.g551	4.45e-126	53.3	45.41
Ohnologue pair 199	YNL001W	DOM34	SCLUD5.g110	4.16e-147	60.1	98.71
	YCL001W-B	YCL001W-B	SCLUD5.g110	6.37e-18	50.7	83.53
Ohnologue pair 200	YJL098W	SAP185	SCLUD8.g327	1.43e-147	38.3	74.41
	YKR028W	SAP190	SCLUD8.g327	2.97e-131	45.9	47.78
Ohnologue pair 201	YHR139C	SPS100	X
	YNL160W	YGP1
Ohnologue pair 202	YDR253C	MET32	SCLUD6.g310	4.55e-18	30.7	86.98
	YPL038W	MET31	SCLUD6.g310	4.55e-14	27.2	82.58
Ohnologue pair 203	YCL048W	YCL048W	SCLUD3.g37	8.72e-94	48.6	78.02
	YDR522C	SPS2	SCLUD3.g37	3.49e-80	39.1	81.11
Ohnologue pair 204	YDR200C	VPS64	SCLUD6.g377	2.8e-83	45.6	60.99
	YLR238W	FAR10	SCLUD6.g377	7.86e-85	47.5	70.98
Ohnologue pair 205	YGL082W	YGL082W	SCLUD9.g35	1.13e-77	43.1	93.46
	YPL191C	YPL191C	SCLUD9.g35	4.41e-73	41.7	93.07
Ohnologue pair 206	YKL187C	YKL187C	SCLUD3.g451	2.3e-70	31.9	86.55
	YLR413W	YLR413W	SCLUD3.g451	1.23e-66	31.0	93.49
Ohnologue pair 207	YBR049C	REB1	SCLUD8.g272	2.44e-73	37.4	50.18
	YDR026C	YDR026C	SCLUD8.g272	7.87e-54	51.1	33.27
Ohnologue pair 208	YJL099W	CHS6	SCLUD8.g326	3.14e-80	31.0	88.49
	YKR027W	YKR027W	SCLUD8.g326	6.87e-79	33.1	82.51
Ohnologue pair 209	YIL079C	AIR1	SCLUD2.g291	2.01e-73	54.3	59.13
	YDL175C	AIR2	SCLUD2.g291	2.88e-72	56.5	62.33
Ohnologue pair 210	YIL113W	SDP1	SCLUD1.g767	4.06e-40	51.4	66.19
	YNL053W	MSG5	SCLUD1.g767	5.43e-46	34.3	76.53
Ohnologue pair 211	YGL158W	RCK1	SCLUD5.g79	1.72e-101	45.0	77.39
	YLR248W	RCK2	SCLUD5.g79	7.35e-160	55.8	77.41
Ohnologue pair 212	YER132C	PMD1	SCLUD4.g764	1.66e-110	34.8	35.46
	YGL197W	MDS3	SCLUD4.g764	1.05e-105	35.8	39.25
Ohnologue pair 213	YBR241C	YBR241C	SCLUD2.g948	8.92e-117	43.9	99.39
	YGL104C	VPS73	SCLUD2.g948	2.57e-91	37.3	97.33
Ohnologue pair 214	YGR273C	YGR273C	SCLUD1.g1223	1.71e-24	40.4	77.71
	YMR295C	YMR295C	SCLUD1.g1223	6.95e-53	57.0	88.89
Ohnologue pair 215	YLR284C	ECI1	X
	YOR180C	DCI1
Ohnologue pair 216	YML118W	NGL3	SCLUD9.g205	6.49e-109	43.6	95.26
	YMR285C	NGL2	SCLUD9.g205	9.13e-167	53.0	97.87
Ohnologue pair 217	YBR270C	YBR270C	SCLUD8.g232	6.85e-24	42.9	20.51
	YJL058C	BIT61	SCLUD8.g232	1.03e-19	43.6	20.22
Ohnologue pair 218	YOR233W	KIN4	SCLUD6.g142	4.27e-157	62.5	46.57
	YPL141C	YPL141C	SCLUD6.g142	2.58e-159	65.3	43.07
Ohnologue pair 219	YBL067C	UBP13	SCLUD2.g172	8.4e-104	51.2	42.91
	YER098W	UBP9	SCLUD2.g172	9.06e-104	50.7	44.90
Ohnologue pair 220	YOR256C	YOR256C	SCLUD6.g96	9.43e-163	41.6	90.74
	YPL176C	YPL176C	SCLUD6.g96	4.68e-160	40.2	90.94
Ohnologue pair 221	YDR125C	ECM18	SCLUD3.g46	2.78e-66	39.2	75.77
	YLR099C	ICT1	SCLUD3.g46	2.07e-55	35.0	88.35
Ohnologue pair 222	YGR004W	YGR004W	SCLUD4.g689	4.45e-113	44.6	92.44
	YLR324W	YLR324W	SCLUD4.g689	1.41e-144	48.4	93.89
Ohnologue pair 223	YLR456W	YLR456W	SCLUD2.g29	6.31e-40	40.9	62.33
	YPR172W	YPR172W	SCLUD2.g29	1.66e-49	49.5	99.39
Ohnologue pair 224	YOR227W	YOR227W	SCLUD6.g189	0	37.8	75.22
	YPL137C	YPL137C	SCLUD6.g189	0	44.1	57.71
Ohnologue pair 225	YGR197C	SNG1	X
	YJR015W	YJR015W
Ohnologue pair 226	YIL156W	UBP7	SCLUD7.g329	0	40.6	98.51
	YKR098C	UBP11	SCLUD7.g329	9.92e-125	48.9	59.47
Ohnologue pair 227	YAL053W	YAL053W	SCLUD1.g1314	0	61.0	89.54
	YOR365C	YOR365C	SCLUD1.g1314	2.28e-148	43.3	91.48
Ohnologue pair 228	YBR005W	YBR005W	SCLUD1.g525	1.74e-32	58.1	45.79
	YDR003W	YDR003W	SCLUD1.g525	1.98e-29	44.3	56.87
Ohnologue pair 229	YFL048C	EMP47	SCLUD2.g799	2.16e-100	46.7	93.72
	YLR080W	EMP46	SCLUD2.g799	3.78e-75	40.0	86.29
Ohnologue pair 230	YIL151C	YIL151C	SCLUD7.g323	0	42.5	80.35
	YKR096W	YKR096W	SCLUD7.g323	0	41.8	81.41
Ohnologue pair 231	YBR140C	IRA1	SCLUD1.g509	0	33.8	66.99
	YOL081W	IRA2	SCLUD1.g509	0	35.1	65.39
Ohnologue pair 232	YBR238C	YBR238C	SCLUD2.g942	0	49.9	99.32
	YGL107C	RMD9	SCLUD2.g942	2.92e-141	50.6	72.02
Ohnologue pair 233	YML125C	YML125C	SCLUD9.g241	1.78e-106	55.9	96.81
	YML087C	YML087C	SCLUD9.g241	1.45e-74	44.6	94.25
Ohnologue pair 234	YCL011C	GBP2	SCLUD5.g86	1.87e-75	39.8	91.36
	YNL004W	HRB1	SCLUD5.g86	1.83e-79	42.8	75.16
Ohnologue pair 235	YKL072W	STB6	SCLUD3.g309	1.4e-63	34.8	49.80
	YMR053C	STB2	SCLUD3.g309	3.43e-34	40.6	19.27
Ohnologue pair 236	YDL109C	YDL109C	SCLUD1.g692	1.57e-146	40.5	98.15
	YGL144C	ROG1	SCLUD1.g692	0	47.8	93.88
Ohnologue pair 237	YDR144C	MKC7	SCLUD4.g418	2.69e-102	52.6	60.97
	YLR120C	YPS1	SCLUD4.g418	6.08e-111	58.8	58.95
Ohnologue pair 238	YDR348C	YDR348C	SCLUD1.g1081	9.84e-62	36.4	80.80
	YHR097C	YHR097C	SCLUD1.g1081	9.62e-48	36.6	83.38
Ohnologue pair 239	YER037W	PHM8	SCLUD1.g316	2.92e-55	43.9	85.40
	YGL224C	SDT1	SCLUD1.g316	1.19e-70	49.1	96.80
Ohnologue pair 240	YDR247W	VHS1	SCLUD6.g317	1.26e-112	52.4	76.84
	YPL026C	SKS1	SCLUD6.g317	4.99e-129	57.8	73.76
Ohnologue pair 241	YIL131C	FKH1	SCLUD1.g791	1.1e-50	46.0	39.59
	YNL068C	FKH2	SCLUD1.g791	4.23e-118	48.3	49.83
Ohnologue pair 242	YMR222C	FSH2	SCLUD2.g375	2.35e-67	53.2	98.21
	YOR280C	FSH3	SCLUD2.g375	1.08e-71	51.9	87.64
Ohnologue pair 243	YJR091C	JSN1	SCLUD2.g88	0	45.1	79.30
	YPR042C	PUF2	SCLUD2.g88	0	40.8	72.21
Ohnologue pair 244	YKR089C	YKR089C	SCLUD7.g308	0	58.7	67.84
	YOR081C	YOR081C	SCLUD7.g308	0	61.9	69.20
Ohnologue pair 245	YDR213W	UPC2	SCLUD6.g366	5.4e-98	70.2	23.85
	YLR228C	ECM22	SCLUD6.g366	8.42e-91	70.1	24.66
Ohnologue pair 246	YJR059W	PTK2	SCLUD2.g401	7.49e-116	40.7	64.84
	YKL198C	PTK1	SCLUD2.g401	4.68e-107	37.3	79.64
Ohnologue pair 247	YFR040W	SAP155	SCLUD1.g307	0	45.3	94.92
	YGL229C	SAP4	SCLUD1.g307	1.38e-148	41.9	84.00
Ohnologue pair 248	YGR241C	YAP1802	SCLUD15.g6	9.22e-94	47.4	63.62
	YHR161C	YAP1801	SCLUD15.g6	1.07e-93	50.0	53.45
Ohnologue pair 249	YHR003C	YHR003C	SCLUD5.g396	1.21e-129	49.5	99.77
	YKL027W	YKL027W	SCLUD5.g396	4.92e-178	61.2	99.11
Ohnologue pair 250	YCR048W	ARE1	SCLUD9.g167	8e-136	45.4	84.45
	YNR019W	ARE2	SCLUD9.g167	5.55e-109	39.2	88.38
Ohnologue pair 251	YCL024W	KCC4	SCLUD3.g67	1.28e-180	51.3	53.47
	YDR507C	GIN4	SCLUD3.g67	0	49.8	59.41
Ohnologue pair 252	YEL041W	YEL041W	SCLUD5.g149	1.9e-113	51.0	73.99
	YJR049C	UTR1	SCLUD5.g149	2.33e-131	55.0	70.06
Ohnologue pair 253	YIL095W	PRK1	SCLUD1.g737	5.38e-141	39.7	89.15
	YNL020C	ARK1	SCLUD1.g737	5.97e-127	57.3	56.65
Ohnologue pair 254	YNL293W	MSB3	SCLUD7.g74	1.98e-165	53.1	77.29
	YOL112W	MSB4	SCLUD7.g74	1.56e-115	46.0	82.56
Ohnologue pair 255	YDL179W	PCL9	SCLUD2.g297	1.83e-50	56.1	53.77
	YDL127W	PCL2	SCLUD2.g297	3.88e-53	51.8	66.34
Ohnologue pair 256	YDL048C	STP4	SCLUD3.g390	4.23e-81	42.1	80.65
	YLR375W	YLR375W	SCLUD3.g390	5.86e-85	41.6	99.42
Ohnologue pair 257	YGR248W	SOL4	SCLUD1.g1182	2.19e-46	40.1	94.53
	YHR163W	SOL3	SCLUD1.g1182	4.6e-52	45.5	90.80
Ohnologue pair 258	YKR072C	SIS2	SCLUD5.g365	5.46e-109	60.1	54.35
	YOR054C	VHS3	SCLUD5.g365	7.93e-104	38.7	85.78
Ohnologue pair 259	YDL155W	CLB3	SCLUD2.g235	1.74e-102	53.6	73.36
	YLR210W	CLB4	SCLUD2.g235	3.99e-105	50.5	69.63
Ohnologue pair 260	YDR252W	BTT1	SCLUD6.g311	4.64e-32	47.7	86.00
	YPL037C	EGD1	SCLUD6.g311	7.56e-57	63.0	99.37
Ohnologue pair 261	YMR177W	MMT1	SCLUD9.g88	1.72e-138	52.1	92.17
	YPL224C	MMT2	SCLUD9.g88	8.76e-111	51.7	75.46
Ohnologue pair 262	YAL029C	MYO4	SCLUD2.g439	0	55.2	71.54
	YOR326W	MYO2	SCLUD2.g439	0	61.9	99.75
Ohnologue pair 263	YDR178W	SDH4	SCLUD6.g404	2.86e-44	49.0	84.62
	YLR164W	YLR164W	SCLUD6.g404	2.66e-46	52.9	90.53
Ohnologue pair 264	YGR109C	CLB6	SCLUD1.g337	6.3e-80	48.8	75.07
	YPR120C	CLB5	SCLUD1.g337	1.43e-85	51.2	63.76
Ohnologue pair 265	YHL017W	YHL017W	SCLUD3.g373	3.78e-142	47.1	96.81
	YKL039W	PTM1	SCLUD3.g373	1.51e-169	53.8	94.66
Ohnologue pair 266	YER027C	GAL83	SCLUD1.g341	7.49e-91	44.6	85.41
	YGL208W	SIP2	SCLUD1.g341	7.48e-82	48.5	61.30
Ohnologue pair 267	YDL222C	YDL222C	SCLUD10.g136	3.75e-88	61.0	66.13
	YNL194C	YNL194C	SCLUD10.g136	2.73e-73	49.6	73.18
Ohnologue pair 268	YDR358W	GGA1	SCLUD5.g330	8.65e-174	51.9	99.10
	YHR108W	GGA2	SCLUD5.g330	0	58.9	98.63
Ohnologue pair 269	YGR056W	RSC1	SCLUD2.g758	2.11e-156	45.4	63.40
	YLR357W	RSC2	SCLUD2.g758	1.33e-156	46.5	61.24
Ohnologue pair 270	YGR070W	ROM1	SCLUD3.g388	5.76e-136	63.2	29.58
	YLR371W	ROM2	SCLUD3.g388	3.31e-155	59.6	29.70
Ohnologue pair 271	YHL035C	YHL035C	SCLUD4.g799	0	49.7	99.56
	YLL048C	YBT1	SCLUD4.g799	0	63.5	99.70
Ohnologue pair 272	YJL134W	LCB3	SCLUD1.g613	6e-103	47.8	97.56
	YKR053C	YSR3	SCLUD1.g613	7.25e-95	46.7	92.35
Ohnologue pair 273	YIL114C	POR2	SCLUD1.g769	7.38e-79	47.7	99.65
	YNL055C	POR1	SCLUD1.g769	8.85e-99	58.7	99.65
Ohnologue pair 274	YDL181W	INH1	SCLUD2.g276	9.57e-17	47.7	97.67
	YDL130W-A	STF1	SCLUD2.g276	1.78e-13	39.5	97.70
Ohnologue pair 275	YKL065C	YKL065C	SCLUD1.g1297	2.31e-38	42.3	91.79
	YMR040W	YMR040W	SCLUD1.g1297	4.86e-21	40.4	88.82
Ohnologue pair 276	YJL129C	TRK1	SCLUD1.g618	8.12e-174	50.2	50.89
	YKR050W	TRK2	SCLUD1.g618	1.18e-159	60.3	48.20
Ohnologue pair 277	YLL010C	PSR1	SCLUD1.g1166	3.38e-95	71.6	48.13
	YLR019W	PSR2	SCLUD1.g1166	3.41e-91	71.2	50.00
Ohnologue pair 278	YER059W	PCL6	SCLUD2.g326	4.47e-69	48.1	60.81
	YIL050W	PCL7	SCLUD2.g326	3.02e-59	45.8	83.92
Ohnologue pair 279	YDR505C	PSP1	SCLUD3.g66	1.05e-131	51.5	52.02
	YLR177W	YLR177W	SCLUD3.g66	2.31e-147	59.2	60.10
Ohnologue pair 280	YBL089W	AVT5	SCLUD2.g137	7.02e-120	48.3	98.70
	YER119C	AVT6	SCLUD2.g137	3.35e-124	50.5	98.66
Ohnologue pair 281	YEL022W	GEA2	SCLUD5.g57	0	46.7	96.37
	YJR031C	GEA1	SCLUD5.g57	0	43.7	96.24
Ohnologue pair 282	YHR117W	TOM71	SCLUD10.g36	6.29e-122	44.0	83.75
	YNL121C	TOM70	SCLUD10.g36	4.48e-162	52.4	87.86
Ohnologue pair 283	YDR263C	DIN7	SCLUD1.g1091	1.82e-112	51.2	85.38
	YOR033C	EXO1	SCLUD1.g1091	1.55e-112	44.7	64.72
Ohnologue pair 284	YDR222W	YDR222W	SCLUD6.g356	2.76e-65	37.0	84.86
	YLR225C	YLR225C	SCLUD6.g356	3.12e-63	34.9	97.55
Ohnologue pair 285	YML111W	BUL2	SCLUD9.g222	6.2e-170	37.6	88.82
	YMR275C	BUL1	SCLUD9.g222	3.52e-178	38.6	87.31
Ohnologue pair 286	YIL085C	KTR7	SCLUD1.g723	5.45e-141	50.2	85.71
	YNL029C	KTR5	SCLUD1.g723	2.8e-142	49.0	90.44
Ohnologue pair 287	YIL105C	YIL105C	SCLUD1.g755	2.76e-141	62.3	51.38
	YNL047C	YNL047C	SCLUD1.g755	5.84e-128	45.0	72.30
Ohnologue pair 288	YHR030C	SLT2	SCLUD1.g1201	0	67.4	99.79
	YKL161C	YKL161C	SCLUD1.g1201	4.6e-140	59.6	83.64
Ohnologue pair 289	YCR073C	SSK22	SCLUD8.g390	0	44.0	89.94
	YNR031C	SSK2	SCLUD8.g390	0	46.5	75.89
Ohnologue pair 290	YDL019C	OSH2	SCLUD7.g166	7.86e-180	55.6	40.50
	YAR042W	SWH1	SCLUD7.g166	3.46e-174	54.4	44.49
Ohnologue pair 291	YBR183W	YPC1	SCLUD6.g232	4.03e-76	45.7	94.95
	YPL087W	YDC1	SCLUD6.g232	3.32e-75	47.2	94.34
Ohnologue pair 292	YGL049C	TIF4632	SCLUD4.g607	1.87e-107	45.2	54.54
	YGR162W	TIF4631	SCLUD4.g607	3.27e-105	39.2	67.58
Ohnologue pair 293	YNL298W	CLA4	SCLUD7.g70	0	52.9	99.88
	YOL113W	SKM1	SCLUD7.g70	2.34e-122	62.1	47.71
Ohnologue pair 294	YBR078W	ECM33	SCLUD2.g684	3.1e-104	53.2	83.02
	YDR055W	PST1	SCLUD2.g684	3.5e-100	54.3	73.71
Ohnologue pair 295	YEL060C	PRB1	SCLUD2.g879	0	59.2	87.58
	YOR003W	YSP3	SCLUD2.g879	1.39e-143	55.8	87.27
Ohnologue pair 296	YJL079C	PRY1	SCLUD8.g260	1.34e-64	73.8	47.00
	YKR013W	PRY2	SCLUD8.g260	1.54e-70	78.3	41.82
Ohnologue pair 297	YLL012W	YLL012W	SCLUD1.g1168	2.22e-106	47.6	65.85
	YLR020C	YLR020C	SCLUD1.g1168	1.04e-126	44.2	95.36
Ohnologue pair 298	YNL087W	YNL087W	SCLUD10.g84	0	52.6	93.81
	YOR086C	YOR086C	SCLUD10.g84	0	56.9	92.59
Ohnologue pair 299	YDR077W	SED1	SCLUD4.g538	3.82e-12	64.0	14.75
	YER150W	SPI1	SCLUD4.g538	3.46e-13	39.5	70.47
Ohnologue pair 300	YBR210W	ERV15	SCLUD2.g898	2.36e-39	59.8	92.31
	YGL054C	ERV14	SCLUD2.g898	3.92e-55	76.5	97.12
Ohnologue pair 301	YLR260W	LCB5	SCLUD2.g842	1.05e-161	44.1	97.53
	YOR171C	LCB4	SCLUD2.g842	1.07e-151	42.3	98.56
Ohnologue pair 302	YHR123W	EPT1	SCLUD10.g22	1.44e-138	57.3	99.74
	YNL130C	CPT1	SCLUD10.g22	3.04e-145	60.9	99.24
Ohnologue pair 303	YDR185C	YDR185C	SCLUD6.g395	1.33e-52	51.4	95.56
	YLR168C	YLR168C	SCLUD6.g395	4.53e-73	64.7	74.89
Ohnologue pair 304	YGR180C	RNR4	SCLUD1.g920	1.1e-117	53.9	99.42
	YJL026W	RNR2	SCLUD1.g920	0	77.6	99.25
Ohnologue pair 305	YML100W	TSL1	SCLUD9.g191	0	50.6	73.25
	YMR261C	TPS3	SCLUD9.g191	0	50.8	72.80
Ohnologue pair 306	YBR052C	YBR052C	SCLUD8.g269	2.49e-58	49.8	96.21
	YDR032C	PST2	SCLUD8.g269	9.38e-105	80.1	98.49
Ohnologue pair 307	YCR034W	FEN1	SCLUD3.g231	1.69e-135	69.6	95.11
	YJL196C	ELO1	SCLUD3.g231	2.14e-95	56.4	95.18
Ohnologue pair 308	YBL106C	SRO77	SCLUD2.g115	0	47.0	99.21
	YPR032W	SRO7	SCLUD2.g115	0	43.8	97.87
Ohnologue pair 309	YIR037W	HYR1	SCLUD2.g573	6.52e-74	70.2	98.17
	YKL026C	GPX1	SCLUD2.g573	3.38e-52	55.3	95.83
Ohnologue pair 310	YJL160C	YJL160C	SCLUD1.g580	1.28e-55	44.8	99.65
	YKL164C	PIR1	SCLUD1.g413	1.56e-92	59.2	99.71
Ohnologue pair 311	YDR304C	CPR5	SCLUD1.g1021	1.72e-77	61.4	95.58
	YHR057C	CPR2	SCLUD1.g1021	5.75e-66	63.1	84.95
Ohnologue pair 312	YMR207C	HFA1	SCLUD9.g160	0	54.6	99.91
	YNR016C	ACC1	SCLUD9.g160	0	78.4	99.96
Ohnologue pair 313	YCR091W	KIN82	SCLUD8.g419	0	65.9	57.98
	YNR047W	YNR047W	SCLUD8.g419	0	76.1	47.20
Ohnologue pair 314	YDR122W	KIN1	SCLUD4.g456	0	51.8	56.24
	YLR096W	KIN2	SCLUD4.g456	0	51.3	53.40
Ohnologue pair 315	YMR243C	ZRC1	SCLUD2.g672	3.11e-152	57.0	99.32
	YOR316C	COT1	SCLUD2.g672	5.45e-140	54.5	99.09
Ohnologue pair 316	YCR094W	CDC50	SCLUD8.g422	3.78e-140	56.2	94.90
	YNR048W	YNR048W	SCLUD8.g422	6.69e-127	53.3	95.69
Ohnologue pair 317	YHR132W-A	YHR132W-A	SCLUD1.g821	7.31e-28	68.8	58.33
	YNL157W	YNL157W	SCLUD1.g821	5.94e-23	57.1	49.11
Ohnologue pair 318	YNL299W	TRF5	SCLUD7.g68	1.27e-174	49.2	96.27
	YOL115W	TRF4	SCLUD7.g68	0	61.4	80.34
Ohnologue pair 319	YBR177C	EHT1	SCLUD6.g224	6.69e-156	56.5	98.89
	YPL095C	YPL095C	SCLUD6.g224	9.95e-135	49.0	98.25
Ohnologue pair 320	YFR014C	CMK1	SCLUD5.g25	6.88e-138	55.9	86.58
	YOL016C	CMK2	SCLUD5.g25	9.01e-158	57.1	91.74
Ohnologue pair 321	YAL017W	PSK1	SCLUD2.g454	0	39.0	99.78
	YOL045W	PSK2	SCLUD2.g454	0	48.1	82.30
Ohnologue pair 322	YGL084C	GUP1	SCLUD9.g21	0	60.9	85.20
	YPL189W	GUP2	SCLUD9.g21	8.3e-145	48.3	80.82
Ohnologue pair 323	YDL194W	SNF3	SCLUD2.g259	0	60.3	72.43
	YDL138W	RGT2	SCLUD2.g259	0	69.0	64.92
Ohnologue pair 324	YJR130C	STR2	SCLUD3.g520	0	54.7	99.38
	YML082W	YML082W	SCLUD3.g520	0	49.0	99.69
Ohnologue pair 325	YGR131W	YGR131W	SCLUD1.g385	4.04e-43	52.9	97.14
	YPR149W	NCE102	SCLUD1.g385	1.55e-47	52.9	99.43
Ohnologue pair 326	YEL006W	YEL006W	SCLUD7.g172	7.68e-87	46.8	98.21
	YIL006W	YIL006W	SCLUD7.g172	2.16e-102	55.8	79.68
Ohnologue pair 327	YDR441C	APT2	SCLUD5.g199	6.51e-53	52.0	97.25
	YML022W	APT1	SCLUD5.g199	2.36e-82	73.3	95.74
Ohnologue pair 328	YDL085W	NDE2	SCLUD1.g674	4.62e-178	61.1	89.01
	YMR145C	NDE1	SCLUD1.g674	0	64.2	94.65
Ohnologue pair 329	YML116W	ATR1	SCLUD5.g269	2.08e-164	53.4	95.76
	YMR279C	YMR279C	SCLUD5.g269	9.22e-167	53.0	95.01
Ohnologue pair 330	YNL093W	YPT53	SCLUD10.g77	9.83e-61	50.2	97.74
	YOR089C	VPS21	SCLUD10.g77	9.97e-89	65.7	99.53
Ohnologue pair 331	YNL098C	RAS2	SCLUD10.g64	9.08e-88	78.6	59.44
	YOR101W	RAS1	SCLUD10.g64	5.17e-83	73.7	62.58
Ohnologue pair 332	YGR141W	VPS62	SCLUD1.g375	4.47e-121	49.4	88.25
	YPR157W	YPR157W	SCLUD1.g375	3.4e-118	49.7	86.97
Ohnologue pair 333	YBR024W	SCO2	SCLUD7.g118	9.63e-97	58.5	87.42
	YBR037C	SCO1	SCLUD7.g118	8.13e-114	63.7	94.59
Ohnologue pair 334	YMR237W	YMR237W	SCLUD2.g741	0	45.3	99.72
	YOR299W	BUD7	SCLUD2.g741	0	46.0	99.73
Ohnologue pair 335	YDR341C	YDR341C	SCLUD1.g1070	0	82.7	99.67
	YHR091C	MSR1	SCLUD1.g1070	0	60.4	89.60
Ohnologue pair 336	YGR108W	CLB1	SCLUD1.g336	1.42e-151	66.4	74.36
	YPR119W	CLB2	SCLUD1.g336	4.13e-173	60.5	96.54
Ohnologue pair 337	YGR169C-A	YGR169C-A	SCLUD1.g927	6.39e-15	67.9	87.10
	YJR005C-A	YJR005C-A	SCLUD1.g927	1.84e-07	56.3	85.11
Ohnologue pair 338	YNL108C	YNL108C	SCLUD10.g53	4.24e-75	51.5	97.42
	YOR110W	TFC7	SCLUD10.g53	1.22e-86	45.3	80.28
Ohnologue pair 339	YBR147W	YBR147W	SCLUD7.g113	1.33e-97	56.7	97.98
	YOL092W	YOL092W	SCLUD7.g113	5.81e-113	62.5	97.09
Ohnologue pair 340	YOR381W	FRE3	SCLUD2.g69	2.6e-85	29.2	95.08
	YNR060W	FRE4	SCLUD2.g69	3.41e-91	30.7	97.64
Ohnologue pair 341	YDR436W	PPZ2	SCLUD5.g208	0	90.0	45.15
	YML016C	PPZ1	SCLUD5.g208	0	92.2	46.03
Ohnologue pair 342	YDR272W	GLO2	SCLUD5.g348	1.21e-80	50.9	98.91
	YOR040W	GLO4	SCLUD5.g348	4.03e-81	50.3	95.80
Ohnologue pair 343	YMR199W	CLN1	SCLUD9.g141	5.68e-134	55.9	68.92
	YPL256C	CLN2	SCLUD9.g141	1.59e-133	54.4	67.03
Ohnologue pair 344	YAR002C-A	ERP1	SCLUD4.g642	2.63e-81	60.5	93.18
	YGL002W	ERP6	SCLUD4.g642	6.25e-73	56.7	92.63
Ohnologue pair 345	YFL004W	VTC2	SCLUD2.g648	0	51.5	99.76
	YPL019C	VTC3	SCLUD2.g648	0	52.5	99.88
Ohnologue pair 346	YDR277C	MTH1	SCLUD5.g354	1.49e-110	49.0	99.54
	YOR047C	STD1	SCLUD5.g354	2.36e-109	48.3	99.55
Ohnologue pair 347	YCL050C	APA1	SCLUD3.g30	2.06e-90	49.0	99.38
	YDR530C	APA2	SCLUD3.g30	1.45e-84	46.3	99.39
Ohnologue pair 348	YDL036C	YDL036C	SCLUD7.g91	8.17e-159	61.3	87.04
	YOL066C	RIB2	SCLUD7.g91	0	64.0	91.89
Ohnologue pair 349	YOR231W	MKK1	SCLUD6.g144	2e-128	60.8	61.49
	YPL140C	MKK2	SCLUD6.g144	1.94e-129	58.0	65.29
Ohnologue pair 350	YKL104C	GFA1	SCLUD3.g225	0	80.6	99.86
	YMR084W	YMR084W	SCLUD3.g225	5.31e-89	57.3	93.92
Ohnologue pair 351	YNL106C	INP52	SCLUD10.g55	0	51.8	99.32
	YOR109W	INP53	SCLUD10.g55	0	51.7	99.91
Ohnologue pair 352	YBR121C	GRS1	SCLUD2.g510	0	78.8	98.65
	YPR081C	GRS2	SCLUD2.g510	0	56.2	98.06
Ohnologue pair 353	YHR115C	YHR115C	SCLUD10.g41	2.99e-113	54.5	76.74
	YNL116W	YNL116W	SCLUD10.g41	3.23e-117	60.3	56.21
Ohnologue pair 354	YLR450W	HMG2	SCLUD3.g507	0	81.1	43.12
	YML075C	HMG1	SCLUD3.g507	0	55.7	99.91
Ohnologue pair 355	YBR214W	SDS24	SCLUD2.g901	2.33e-129	60.1	57.01
	YGL056C	SDS23	SCLUD2.g901	4.68e-127	58.7	58.52
Ohnologue pair 356	YLR449W	FPR4	SCLUD3.g508	5.03e-83	52.8	69.72
	YML074C	FPR3	SCLUD3.g508	7.38e-105	53.9	99.51
Ohnologue pair 357	YDL042C	SIR2	SCLUD7.g88	5.88e-168	55.0	80.28
	YOL068C	HST1	SCLUD7.g88	7.55e-171	53.2	93.45
Ohnologue pair 358	YMR246W	FAA4	SCLUD2.g679	0	59.3	98.99
	YOR317W	FAA1	SCLUD2.g679	0	61.5	99.00
Ohnologue pair 359	YNL095C	YNL095C	SCLUD10.g73	0	51.1	99.38
	YOR092W	ECM3	SCLUD10.g73	0	54.7	99.84
Ohnologue pair 360	YMR008C	PLB1	SCLUD2.g851	0	64.4	87.52
	YOL011W	PLB3	SCLUD2.g851	0	57.9	85.59
Ohnologue pair 361	YDR111C	YDR111C	SCLUD4.g473	0	60.5	94.09
	YLR089C	YLR089C	SCLUD4.g473	0	69.0	81.45
Ohnologue pair 362	YOR222W	ODC2	SCLUD6.g185	2.32e-129	63.5	97.73
	YPL134C	ODC1	SCLUD6.g185	4.16e-128	64.9	97.11
Ohnologue pair 363	YJL139C	YUR1	SCLUD1.g600	5.37e-113	54.9	76.69
	YKR061W	KTR2	SCLUD1.g600	5.98e-113	53.4	77.23
Ohnologue pair 364	YBL056W	PTC3	SCLUD2.g191	1.8e-121	58.6	73.56
	YER089C	PTC2	SCLUD2.g191	4.44e-123	57.8	70.75
Ohnologue pair 365	YDL012C	YDL012C	SCLUD1.g404	4.36e-12	67.6	34.26
	YBR016W	YBR016W	SCLUD1.g405	1.65e-10	38.9	97.67
Ohnologue pair 366	YGR279C	SCW4	SCLUD11.g25	1.06e-123	74.1	64.86
	YMR305C	SCW10	SCLUD11.g25	3.75e-120	74.5	64.36
Ohnologue pair 367	YDL079C	MRK1	SCLUD1.g629	2.26e-119	51.7	80.48
	YMR139W	RIM11	SCLUD1.g629	6.59e-149	65.7	95.42
Ohnologue pair 368	YIL109C	SEC24	SCLUD1.g761	0	56.4	99.89
	YNL049C	SFB2	SCLUD1.g761	0	53.6	99.89
Ohnologue pair 369	YKL091C	YKL091C	SCLUD3.g300	4.25e-115	60.3	95.50
	YMR079W	SEC14	SCLUD3.g300	4e-154	76.2	99.34
Ohnologue pair 370	YBR242W	YBR242W	SCLUD2.g950	6.9e-79	55.8	94.98
	YGL101W	YGL101W	SCLUD2.g950	6.02e-80	58.4	97.22
Ohnologue pair 371	YNL052W	COX5A	SCLUD1.g765	3.06e-62	66.0	99.35
	YIL111W	COX5B	SCLUD1.g765	1.68e-55	60.3	99.34
Ohnologue pair 372	YGL089C	MF(ALPHA)2	SCLUD9.g16	1.39e-28	47.7	99.17
	YPL187W	MF(ALPHA)1	SCLUD9.g16	1.96e-45	51.7	99.40
Ohnologue pair 373	YFR024C-A	LSB3	SCLUD5.g66	2.17e-92	70.8	55.00
	YHR016C	YSC84	SCLUD5.g66	2.44e-91	70.7	55.22
Ohnologue pair 374	YDR300C	PRO1	SCLUD1.g1015	6.22e-175	66.6	98.14
	YHR033W	YHR033W	SCLUD1.g1015	4.54e-154	60.0	99.06
Ohnologue pair 375	YEL047C	YEL047C	SCLUD5.g164	7.74e-172	62.5	98.09
	YJR051W	OSM1	SCLUD5.g164	0	64.2	93.23
Ohnologue pair 376	YCL025C	AGP1	SCLUD3.g64	0	57.8	88.49
	YDR508C	GNP1	SCLUD3.g64	0	53.3	96.99
Ohnologue pair 377	YDL161W	ENT1	SCLUD2.g223	2.04e-71	58.7	51.87
	YLR206W	ENT2	SCLUD2.g223	1.93e-77	55.7	43.00
Ohnologue pair 378	YHR135C	YCK1	SCLUD10.g116	0	60.6	94.62
	YNL154C	YCK2	SCLUD10.g116	0	60.0	96.71
Ohnologue pair 379	YJL116C	NCA3	SCLUD7.g132	5.19e-109	69.3	76.04
	YKR042W	UTH1	SCLUD7.g132	1.55e-119	75.6	72.68
Ohnologue pair 380	YPL273W	SAM4	SCLUD5.g101	3.62e-61	38.4	98.16
	YLL062C	MHT1	SCLUD5.g101	2.1e-62	38.8	98.46
Ohnologue pair 381	YNL270C	ALP1	SCLUD3.g102	0	54.4	98.61
	YEL063C	CAN1	SCLUD3.g102	0	57.5	93.74
Ohnologue pair 382	YGR136W	LSB1	SCLUD1.g379	9.11e-32	43.3	96.28
	YPR154W	PIN3	SCLUD1.g379	4.45e-39	46.3	95.83
Ohnologue pair 383	YGL139W	YGL139W	SCLUD9.g79	0	55.2	98.26
	YPL221W	YPL221W	SCLUD9.g79	0	59.4	92.95
Ohnologue pair 384	YLR433C	CNA1	SCLUD3.g479	0	66.2	94.22
	YML057W	CMP2	SCLUD3.g479	0	61.9	90.74
Ohnologue pair 385	YAL023C	PMT2	SCLUD2.g447	0	69.4	99.61
	YOR321W	PMT3	SCLUD2.g447	0	61.3	97.88
Ohnologue pair 386	YLR300W	EXG1	SCLUD2.g892	0	68.4	94.65
	YOR190W	SPR1	SCLUD2.g892	1.63e-161	61.7	88.12
Ohnologue pair 387	YDL021W	GPM2	SCLUD7.g165	9.73e-104	54.9	98.08
	YOL056W	GPM3	SCLUD7.g165	8.18e-101	54.5	97.70
Ohnologue pair 388	YCL035C	GRX1	SCLUD3.g52	6.59e-39	62.4	98.20
	YDR513W	TTR1	SCLUD3.g52	3.64e-35	58.7	72.22
Ohnologue pair 389	YJR066W	TOR1	SCLUD2.g391	0	66.2	96.88
	YKL203C	TOR2	SCLUD2.g391	0	68.4	99.43
Ohnologue pair 390	YDR098C	GRX3	SCLUD4.g495	5.91e-93	57.3	98.41
	YER174C	GRX4	SCLUD4.g495	2.37e-90	55.7	98.37
Ohnologue pair 391	YKL126W	YPK1	SCLUD2.g63	0	77.5	71.81
	YMR104C	YPK2	SCLUD2.g63	0	73.9	71.24
Ohnologue pair 392	YBR161W	CSH1	SCLUD6.g277	1.08e-112	62.2	79.58
	YPL057C	SUR1	SCLUD6.g277	7.43e-116	61.7	79.63
Ohnologue pair 393	YBL069W	AST1	SCLUD2.g169	1.48e-117	46.4	99.07
	YER101C	AST2	SCLUD2.g169	4.67e-114	49.8	94.43
Ohnologue pair 394	YJL082W	IML2	SCLUD8.g266	0	52.3	71.72
	YKR018C	YKR018C	SCLUD8.g266	0	53.9	71.63
Ohnologue pair 395	YCR037C	PHO87	SCLUD3.g235	0	59.3	83.44
	YJL198W	PHO90	SCLUD3.g235	0	56.3	84.13
Ohnologue pair 396	YDR368W	YPR1	SCLUD5.g312	4.39e-115	59.2	96.17
	YOR120W	GCY1	SCLUD5.g312	4.52e-114	59.3	96.49
Ohnologue pair 397	YBR104W	YMC2	SCLUD2.g657	1.56e-90	52.8	93.03
	YPR058W	YMC1	SCLUD2.g657	1.13e-99	59.5	99.68
Ohnologue pair 398	YLR270W	DCS1	SCLUD2.g833	6.71e-101	54.2	90.88
	YOR173W	DCS2	SCLUD2.g833	2.02e-82	45.4	90.40
Ohnologue pair 399	YER067W	YER067W	SCLUD2.g317	2.38e-57	59.5	97.53
	YIL057C	YIL057C	SCLUD2.g317	1.14e-58	60.7	98.79
Ohnologue pair 400	YOR237W	HES1	SCLUD6.g139	2.36e-145	55.1	97.93
	YPL145C	KES1	SCLUD6.g139	4.07e-158	60.9	97.93
Ohnologue pair 401	YBR054W	YRO2	SCLUD8.g348	5.61e-89	58.3	73.04
	YDR033W	MRH1	SCLUD8.g348	4.49e-82	53.4	83.18
Ohnologue pair 402	YIL123W	SIM1	SCLUD1.g782	3.52e-134	75.6	56.60
	YNL066W	SUN4	SCLUD1.g782	1.67e-133	60.4	95.72
Ohnologue pair 403	YOR016C	ERP4	SCLUD1.g491	2.28e-88	66.4	99.04
	YAL007C	ERP2	SCLUD1.g491	1.95e-89	67.5	94.91
Ohnologue pair 404	YIL138C	TPM2	SCLUD1.g805	7.13e-42	55.9	99.38
	YNL079C	TPM1	SCLUD1.g805	3.79e-38	49.7	99.50
Ohnologue pair 405	YGR008C	STF2	SCLUD4.g695	3.51e-34	68.3	96.47
	YLR327C	YLR327C	SCLUD4.g695	1.2e-38	74.1	97.70
Ohnologue pair 406	YHL003C	LAG1	SCLUD3.g289	4.76e-167	65.9	93.45
	YKL008C	LAC1	SCLUD3.g289	2.45e-165	64.0	94.03
Ohnologue pair 407	YGR038W	ORM1	SCLUD2.g569	6.32e-85	74.4	89.24
	YLR350W	ORM2	SCLUD2.g569	7.53e-72	65.3	88.94
Ohnologue pair 408	YOR204W	DED1	SCLUD6.g156	0	63.1	86.94
	YPL119C	DBP1	SCLUD6.g156	0	65.8	80.42
Ohnologue pair 409	YGR043C	YGR043C	SCLUD2.g561	1.51e-126	63.4	99.70
	YLR354C	TAL1	SCLUD2.g561	5.08e-149	72.9	99.70
Ohnologue pair 410	YDR093W	DNF2	SCLUD4.g504	0	61.9	97.09
	YER166W	DNF1	SCLUD4.g504	0	62.9	98.16
Ohnologue pair 411	YGR143W	SKN1	SCLUD1.g372	0	63.2	93.39
	YPR159W	KRE6	SCLUD1.g372	0	72.0	86.13
Ohnologue pair 412	YBR117C	TKL2	SCLUD2.g547	0	69.4	99.85
	YPR074C	TKL1	SCLUD2.g547	0	75.3	99.85
Ohnologue pair 413	YCL040W	GLK1	SCLUD3.g47	0	69.3	99.80
	YDR516C	EMI2	SCLUD3.g47	0	66.7	99.80
Ohnologue pair 414	YJL164C	TPK1	SCLUD1.g419	1.67e-177	79.6	82.16
	YKL166C	TPK3	SCLUD1.g419	1.18e-173	79.7	80.95
Ohnologue pair 415	YJL133W	MRS3	SCLUD1.g614	1.01e-115	56.5	92.70
	YKR052C	MRS4	SCLUD1.g614	7.13e-122	58.2	98.69
Ohnologue pair 416	YGR243W	YGR243W	SCLUD1.g1177	1.8e-46	69.9	74.83
	YHR162W	YHR162W	SCLUD1.g1177	2.78e-42	67.9	83.85
Ohnologue pair 417	YDR343C	HXT6	SCLUD1.g1076	0	75.3	96.32
	YHR094C	HXT1	SCLUD1.g1077	0	67.7	98.77
Ohnologue pair 418	YLL061W	MMP1	SCLUD8.g300	3.01e-118	39.0	98.63
	YPL274W	SAM3	SCLUD8.g300	1.9e-132	42.3	99.83
Ohnologue pair 419	YHR047C	AAP1'	SCLUD1.g976	0	60.7	99.42
	YKL157W	APE2	SCLUD1.g976	0	65.9	89.93
Ohnologue pair 420	YAL038W	CDC19	SCLUD2.g418	0	82.9	99.20
	YOR347C	PYK2	SCLUD2.g418	0	71.0	97.83
Ohnologue pair 421	YHR096C	HXT5	SCLUD1.g1077	0	64.2	96.96
	YDR345C	HXT3	SCLUD1.g1077	0	67.7	98.77
Ohnologue pair 422	YBR068C	BAP2	SCLUD8.g366	0	54.6	98.52
	YDR046C	BAP3	SCLUD8.g366	0	52.3	99.83
Ohnologue pair 423	YHR001W	OSH7	SCLUD3.g276	0	75.0	96.35
	YKR003W	OSH6	SCLUD3.g276	0	68.8	97.10
Ohnologue pair 424	YCR073W-A	SOL2	SCLUD8.g393	2.94e-135	63.9	97.78
	YNR034W	SOL1	SCLUD8.g393	3.53e-139	64.9	97.20
Ohnologue pair 425	YML106W	URA5	SCLUD9.g236	3.66e-102	72.4	98.24
	YMR271C	URA10	SCLUD9.g236	9.77e-95	65.6	97.37
Ohnologue pair 426	YDL022W	GPD1	SCLUD1.g549	4.43e-178	70.8	97.70
	YOL059W	GPD2	SCLUD1.g549	9.13e-177	73.1	81.41
Ohnologue pair 427	YDR107C	YDR107C	SCLUD4.g483	0	59.4	98.96
	YLR083C	EMP70	SCLUD4.g483	0	61.4	99.25
Ohnologue pair 428	YER057C	HMF1	SCLUD2.g328	2.04e-60	73.4	98.46
	YIL051C	MMF1	SCLUD2.g328	5.06e-62	66.9	99.32
Ohnologue pair 429	YJR148W	BAT2	SCLUD3.g556	0	78.5	99.73
	YHR208W	BAT1	SCLUD3.g556	0	82.6	96.45
Ohnologue pair 430	YAL030W	SNC1	SCLUD2.g438	1.92e-45	77.6	98.31
	YOR327C	SNC2	SCLUD2.g438	1.95e-51	83.5	99.14
Ohnologue pair 431	YGR010W	NMA2	SCLUD4.g696	4.27e-174	65.6	99.75
	YLR328W	NMA1	SCLUD4.g696	0	68.3	99.75
Ohnologue pair 432	YLR174W	IDP2	SCLUD5.g73	0	82.0	98.79
	YNL009W	IDP3	SCLUD5.g73	0	76.4	95.96
Ohnologue pair 433	YBR020W	GAL1	X
	YDR009W	GAL3
Ohnologue pair 434	YKL129C	MYO3	SCLUD3.g200	0	80.8	76.28
	YMR109W	MYO5	SCLUD3.g200	0	69.8	98.69
Ohnologue pair 435	YGR121C	MEP1	SCLUD1.g452	0	70.4	95.33
	YPR138C	MEP3	SCLUD1.g452	0	69.7	97.96
Ohnologue pair 436	YOR153W	PDR5	SCLUD1.g917	0	65.7	97.49
	YDR406W	PDR15	SCLUD1.g917	0	65.5	97.19
Ohnologue pair 437	YOR226C	ISU2	SCLUD6.g188	6.57e-72	76.4	94.27
	YPL135W	ISU1	SCLUD6.g188	3.08e-75	84.6	81.93
Ohnologue pair 438	YBR169C	SSE2	SCLUD6.g208	0	72.2	99.86
	YPL106C	SSE1	SCLUD6.g208	0	77.0	99.86
Ohnologue pair 439	YGR092W	DBF2	SCLUD1.g360	0	62.1	99.30
	YPR111W	DBF20	SCLUD1.g360	0	62.7	98.58
Ohnologue pair 440	YMR183C	SSO2	SCLUD9.g99	2.39e-117	78.4	79.73
	YPL232W	SSO1	SCLUD9.g99	1.97e-116	76.7	81.10
Ohnologue pair 441	YCR010C	ADY2	SCLUD5.g99	2.87e-111	72.3	93.66
	YNR002C	FUN34	SCLUD5.g99	4.99e-110	69.5	96.47
Ohnologue pair 442	YBR145W	ADH5	SCLUD2.g515	1.75e-162	68.5	99.15
	YOL086C	ADH1	SCLUD2.g515	0	78.7	99.43
Ohnologue pair 443	YBR001C	NTH2	SCLUD1.g530	0	68.0	91.81
	YDR001C	NTH1	SCLUD1.g530	0	66.8	95.74
Ohnologue pair 444	YER039C	HVG1	SCLUD1.g314	1.68e-114	77.5	96.00
	YGL225W	VRG4	SCLUD1.g314	2.05e-163	77.2	99.70
Ohnologue pair 445	YGR209C	TRX2	SCLUD1.g864	2.48e-45	70.2	99.05
	YLR043C	TRX1	SCLUD1.g864	5.78e-45	69.6	98.08
Ohnologue pair 446	YJL159W	HSP150	SCLUD1.g412	1.44e-106	55.1	99.76
	YKL163W	PIR3	SCLUD1.g413	1.21e-79	51.1	99.69
Ohnologue pair 447	YDR497C	ITR1	SCLUD1.g562	0	66.6	94.53
	YOL103W	ITR2	SCLUD1.g562	0	60.9	96.39
Ohnologue pair 448	YCR005C	CIT2	SCLUD5.g104	0	77.0	95.23
	YNR001C	CIT1	SCLUD5.g104	0	84.5	92.71
Ohnologue pair 449	YKL127W	PGM1	SCLUD3.g215	0	67.2	99.82
	YMR105C	PGM2	SCLUD3.g215	0	68.6	99.82
Ohnologue pair 450	YBL039C	URA7	SCLUD2.g81	0	73.3	98.62
	YJR103W	URA8	SCLUD2.g81	0	72.2	99.31
Ohnologue pair 451	YFR053C	HXK1	SCLUD1.g275	0	71.6	99.18
	YGL253W	HXK2	SCLUD1.g275	0	74.7	99.18
Ohnologue pair 452	YER031C	YPT31	SCLUD1.g344	5.29e-107	73.4	96.43
	YGL210W	YPT32	SCLUD1.g344	4.07e-106	73.9	96.41
Ohnologue pair 453	YFR015C	GSY1	SCLUD5.g26	0	77.2	99.86
	YLR258W	GSY2	SCLUD5.g26	0	75.0	99.72
Ohnologue pair 454	YEL030W	ECM10	SCLUD5.g152	0	77.7	99.84
	YJR045C	SSC1	SCLUD5.g152	0	88.5	96.95
Ohnologue pair 455	YER070W	RNR1	SCLUD2.g309	0	75.5	99.89
	YIL066C	RNR3	SCLUD2.g309	0	73.1	99.89
Ohnologue pair 456	YNL104C	LEU4	SCLUD10.g56	0	71.3	98.39
	YOR108W	LEU9	SCLUD10.g56	0	67.2	99.83
Ohnologue pair 457	YLR028C	ADE16	SCLUD3.g177	0	80.8	99.83
	YMR120C	ADE17	SCLUD3.g177	0	84.8	99.83
Ohnologue pair 458	YLR249W	YEF3	SCLUD5.g78	0	83.8	99.90
	YNL014W	HEF3	SCLUD5.g78	0	82.7	99.90
Ohnologue pair 459	YDR342C	HXT7	SCLUD1.g1076	0	75.3	96.32
	YHR092C	HXT4	SCLUD1.g1076	0	73.4	97.23
Ohnologue pair 460	YDR353W	TRR1	SCLUD5.g335	0	86.5	99.69
	YHR106W	TRR2	SCLUD5.g335	1.15e-180	81.8	93.00
Ohnologue pair 461	YJL045W	YJL045W	SCLUD1.g1150	0	80.6	99.06
	YKL148C	SDH1	SCLUD1.g1150	0	81.0	97.82
Ohnologue pair 462	YEL039C	CYC7	SCLUD5.g161	2.66e-43	68.0	90.35
	YJR048W	CYC1	SCLUD5.g161	4.95e-43	70.3	91.82
Ohnologue pair 463	YFL034C-A	RPL22B	SCLUD2.g598	1.84e-47	80.9	93.50
	YLR061W	RPL22A	SCLUD2.g598	7.12e-50	82.6	94.26
Ohnologue pair 464	YAL062W	GDH3	SCLUD1.g1326	0	62.6	99.78
	YOR375C	GDH1	SCLUD1.g1326	0	65.0	99.78
Ohnologue pair 465	YDR453C	TSA2	SCLUD1.g1301	2.53e-100	74.9	98.98
	YML028W	TSA1	SCLUD1.g1301	3.15e-108	81.0	98.98
Ohnologue pair 466	YGR124W	ASN2	SCLUD1.g394	0	81.8	99.48
	YPR145W	ASN1	SCLUD1.g394	0	80.1	99.83
Ohnologue pair 467	YBR089C-A	NHP6B	SCLUD2.g720	9.36e-44	81.3	90.00
	YPR052C	NHP6A	SCLUD2.g720	2.52e-43	81.7	97.87
Ohnologue pair 468	YML056C	IMD4	SCLUD3.g478	0	77.4	97.90
	YLR432W	IMD3	SCLUD3.g478	0	76.9	99.81
Ohnologue pair 469	YGR032W	GSC2	SCLUD2.g610	0	80.3	98.00
	YLR342W	FKS1	SCLUD2.g610	0	81.4	99.52
Ohnologue pair 470	YBL075C	SSA3	SCLUD2.g161	0	84.4	99.85
	YER103W	SSA4	SCLUD2.g161	0	85.1	99.84
Ohnologue pair 471	YBL068W	PRS4	SCLUD2.g171	8.47e-180	82.4	97.25
	YER099C	PRS2	SCLUD2.g171	0	84.9	99.69
Ohnologue pair 472	YNL096C	RPS7B	SCLUD10.g69	1.09e-103	80.0	99.48
	YOR096W	RPS7A	SCLUD10.g69	7.92e-112	87.9	99.48
Ohnologue pair 473	YGR138C	TPO2	SCLUD1.g377	0	75.2	96.59
	YPR156C	TPO3	SCLUD1.g377	0	75.2	98.88
Ohnologue pair 474	YBL030C	PET9	SCLUD2.g702	7.3e-165	88.7	94.36
	YBR085W	AAC3	SCLUD2.g702	2.46e-158	84.7	97.73
Ohnologue pair 475	YGR256W	GND2	SCLUD1.g1128	0	81.9	99.59
	YHR183W	GND1	SCLUD1.g1128	0	85.0	99.39
Ohnologue pair 476	YDL182W	LYS20	SCLUD2.g274	0	87.9	98.14
	YDL131W	LYS21	SCLUD2.g274	0	87.8	98.64
Ohnologue pair 477	YER081W	SER3	SCLUD2.g283	0	78.9	98.94
	YIL074C	SER33	SCLUD2.g283	0	80.6	99.79
Ohnologue pair 478	YDL188C	PPH22	SCLUD2.g268	0	91.7	80.16
	YDL134C	PPH21	SCLUD2.g268	0	92.4	81.89
Ohnologue pair 479	YML124C	TUB3	SCLUD9.g239	0	88.1	99.55
	YML085C	TUB1	SCLUD9.g239	0	90.3	99.33
Ohnologue pair 480	YIL133C	RPL16A	SCLUD1.g793	4.99e-96	82.0	99.50
	YNL069C	RPL16B	SCLUD1.g793	8.88e-96	80.5	99.50
Ohnologue pair 481	YDR502C	SAM2	SCLUD3.g70	0	87.8	99.74
	YLR180W	SAM1	SCLUD3.g70	0	88.4	98.96
Ohnologue pair 482	YBR218C	PYC2	SCLUD2.g909	0	84.7	98.81
	YGL062W	PYC1	SCLUD2.g909	0	85.3	98.56
Ohnologue pair 483	YDR500C	RPL37B	SCLUD3.g74	5.47e-47	88.6	98.88
	YLR185W	RPL37A	SCLUD3.g74	1.56e-47	89.8	98.88
Ohnologue pair 484	YER062C	HOR2	SCLUD2.g322	1.6e-135	81.9	98.80
	YIL053W	RHR2	SCLUD2.g322	4.22e-136	82.3	98.80
Ohnologue pair 485	YEL034W	HYP2	SCLUD5.g156	9.11e-90	85.4	99.37
	YJR047C	ANB1	SCLUD5.g156	3.81e-91	86.0	99.37
Ohnologue pair 486	YBR082C	UBC4	SCLUD2.g690	5.55e-93	94.5	97.99
	YDR059C	UBC5	SCLUD2.g690	3.55e-91	91.8	97.99
Ohnologue pair 487	YDR099W	BMH2	SCLUD4.g492	4.02e-150	92.1	87.59
	YER177W	BMH1	SCLUD4.g492	8.6e-149	91.7	89.55
Ohnologue pair 488	YCR024C-A	PMP1	X
	YEL017C-A	PMP2
Ohnologue pair 489	YDL061C	RPS29B	X
	YLR388W	RPS29A
Ohnologue pair 490	YGR214W	RPS0A	SCLUD1.g911	2.34e-133	80.6	98.81
	YLR048W	RPS0B	SCLUD1.g911	7.53e-131	79.8	98.81
Ohnologue pair 491	YDR312W	SSF2	SCLUD1.g1036	1.75e-167	63.1	99.78
	YHR066W	SSF1	SCLUD1.g1036	1.77e-167	64.5	99.78
Ohnologue pair 492	YLR448W	RPL6B	SCLUD3.g509	3.8e-92	81.9	99.44
	YML073C	RPL6A	SCLUD3.g509	4.07e-92	81.9	99.44
Ohnologue pair 493	YGR034W	RPL26B	SCLUD2.g607	3.54e-61	80.3	95.31
	YLR344W	RPL26A	SCLUD2.g607	8.65e-61	79.5	95.31
Ohnologue pair 494	YGR254W	ENO1	SCLUD1.g1133	0	80.7	99.77
	YHR174W	ENO2	SCLUD1.g1133	0	82.0	99.77
Ohnologue pair 495	YLR264W	RPS28B	SCLUD2.g846	2.05e-38	97.0	98.53
	YOR167C	RPS28A	SCLUD2.g846	5.5e-38	95.5	98.53
Ohnologue pair 496	YGR192C	TDH3	SCLUD1.g850	0	84.3	99.40
	YJR009C	TDH2	SCLUD1.g850	0	83.7	99.40
Ohnologue pair 497	YDL137W	ARF2	SCLUD2.g261	8.61e-108	85.6	99.45
	YDL192W	ARF1	SCLUD2.g261	3.72e-107	85.1	99.45
Ohnologue pair 498	YGL031C	RPL24A	SCLUD4.g621	1.15e-66	80.6	99.36
	YGR148C	RPL24B	SCLUD4.g621	1.64e-66	79.4	99.36
Ohnologue pair 499	YLR441C	RPS1A	SCLUD3.g488	1.28e-145	87.8	99.61
	YML063W	RPS1B	SCLUD3.g488	2.82e-146	88.6	99.61
Ohnologue pair 500	YMR194W	RPL36A	SCLUD9.g131	2.93e-41	85.2	80.20
	YPL249C-A	RPL36B	SCLUD9.g131	3.43e-41	85.2	80.20
Ohnologue pair 501	YBR189W	RPS9B	SCLUD6.g244	4.32e-105	94.2	87.24
	YPL081W	RPS9A	SCLUD6.g244	1.89e-104	93.6	86.36
Ohnologue pair 502	YMR230W	RPS10B	SCLUD7.g248	1.23e-43	76.9	85.85
	YOR293W	RPS10A	SCLUD7.g248	1.95e-43	76.9	85.85
Ohnologue pair 503	YHL033C	RPL8A	SCLUD4.g796	1.28e-137	83.2	94.94
	YLL045C	RPL8B	SCLUD4.g796	8.07e-140	84.8	94.94
Ohnologue pair 504	YLR293C	GSP1	SCLUD2.g808	1.09e-143	97.6	95.91
	YOR185C	GSP2	SCLUD2.g808	9.9e-144	95.4	97.74
Ohnologue pair 505	YMR242C	RPL20A	SCLUD2.g674	5.48e-86	87.0	84.39
	YOR312C	RPL20B	SCLUD2.g674	5.48e-86	87.0	84.39
Ohnologue pair 506	YDL075W	RPL31A	SCLUD3.g437	2.32e-57	89.3	98.25
	YLR406C	RPL31B	SCLUD3.g437	1.34e-57	90.2	98.25
Ohnologue pair 507	YHR021C	RPS27B	SCLUD1.g1192	2.46e-48	92.7	98.80
	YKL156W	RPS27A	SCLUD1.g1192	4.93e-48	91.5	98.80
Ohnologue pair 508	YMR186W	HSC82	SCLUD9.g108	0	87.7	62.32
	YPL240C	HSP82	SCLUD9.g108	0	85.9	99.86
Ohnologue pair 509	YJL136C	RPS21B	SCLUD1.g603	6.87e-46	93.7	89.77
	YKR057W	RPS21A	SCLUD1.g603	1.8e-45	92.4	89.77
Ohnologue pair 510	YDR471W	RPL27B	SCLUD1.g1273	2.64e-72	89.7	91.97
	YHR010W	RPL27A	SCLUD1.g1273	1.73e-73	90.5	91.97
Ohnologue pair 511	YGR027C	RPS25A	SCLUD2.g587	5.64e-40	86.1	99.08
	YLR333C	RPS25B	SCLUD2.g587	2.21e-39	85.2	99.08
Ohnologue pair 512	YGL076C	RPL7A	SCLUD9.g46	1.81e-119	83.7	85.31
	YPL198W	RPL7B	SCLUD9.g46	4.44e-120	84.2	85.31
Ohnologue pair 513	YER131W	RPS26B	SCLUD4.g756	9.54e-62	85.8	99.17
	YGL189C	RPS26A	SCLUD4.g756	1e-62	86.7	99.17
Ohnologue pair 514	YER056C-A	RPL34A	SCLUD2.g329	9.34e-66	88.0	95.90
	YIL052C	RPL34B	SCLUD2.g329	3.95e-66	88.9	95.90
Ohnologue pair 515	YBR191W	RPL21A	SCLUD6.g245	4.72e-84	86.3	99.38
	YPL079W	RPL21B	SCLUD6.g245	3.63e-83	85.0	99.38
Ohnologue pair 516	YDL082W	RPL13A	SCLUD1.g635	1.4e-98	85.7	94.50
	YMR142C	RPL13B	SCLUD1.g635	2.47e-98	85.2	94.50
Ohnologue pair 517	YDR447C	RPS17B	SCLUD1.g1308	1.19e-75	91.3	91.97
	YML024W	RPS17A	SCLUD1.g1308	1.31e-75	91.3	91.97
Ohnologue pair 518	YCR031C	RPS14A	SCLUD3.g140	9.24e-73	95.0	87.68
	YJL191W	RPS14B	SCLUD3.g140	1.42e-72	95.0	87.05
Ohnologue pair 519	YKR105C	YKR105C	SCLUD10.g124	1.96e-135	44.1	96.91
	YCL069W	YCL069W	SCLUD10.g124	4.99e-103	42.4	97.60
Ohnologue pair 520	YGR085C	RPL11B	SCLUD2.g478	2.7e-104	87.4	99.43
	YPR102C	RPL11A	SCLUD2.g478	7.42e-105	87.9	99.43
Ohnologue pair 521	YJR094W-A	RPL43B	SCLUD2.g93	2.23e-55	97.8	97.85
	YPR043W	RPL43A	SCLUD2.g93	2.23e-55	97.8	97.85
Ohnologue pair 522	YJL177W	RPL17B	SCLUD3.g153	8.92e-62	96.1	55.68
	YKL180W	RPL17A	SCLUD3.g153	1.34e-125	92.2	99.51
Ohnologue pair 523	YOR234C	RPL33B	SCLUD6.g141	1.58e-55	89.8	90.74
	YPL143W	RPL33A	SCLUD6.g141	6.89e-56	90.8	90.74
Ohnologue pair 524	YFL060C	SNO3	X
	YNL334C	SNO2
Ohnologue pair 525	YLR029C	RPL15A	SCLUD3.g176	2.27e-66	82.6	99.28
	YMR121C	RPL15B	SCLUD3.g176	4.22e-126	92.6	99.51
Ohnologue pair 526	YDL229W	SSB1	SCLUD10.g147	0	90.0	99.84
	YNL209W	SSB2	SCLUD10.g147	0	89.9	99.84
Ohnologue pair 527	YHL001W	RPL14B	SCLUD3.g284	2.32e-57	89.3	98.25
	YKL006W	RPL14A	SCLUD3.g284	1.02e-65	81.9	99.28
Ohnologue pair 528	YNL302C	RPS19B	SCLUD7.g62	5.35e-83	90.5	94.48
	YOL121C	RPS19A	SCLUD7.g62	6.07e-83	90.5	94.48
Ohnologue pair 529	YCL073C	YCL073C	X
	YKR106W	YKR106W
Ohnologue pair 530	YFL059W	SNZ3	X
	YNL333W	SNZ2
Ohnologue pair 531	YBR031W	RPL4A	SCLUD8.g299	0	84.6	99.72
	YDR012W	RPL4B	SCLUD8.g299	0	84.6	99.72
Ohnologue pair 532	YDR385W	EFT2	SCLUD5.g284	0	92.6	99.88
	YOR133W	EFT1	SCLUD5.g284	0	92.6	99.88
Ohnologue pair 533	YBR181C	RPS6B	SCLUD6.g230	1.3e-124	88.1	99.58
	YPL090C	RPS6A	SCLUD6.g230	1.3e-124	88.1	99.58
Ohnologue pair 534	YBL087C	RPL23A	SCLUD2.g140	2.13e-74	93.5	89.13
	YER117W	RPL23B	SCLUD2.g140	2.13e-74	93.5	89.13
Ohnologue pair 535	YBR118W	TEF2	SCLUD9.g121	0	94.6	96.73
	YPR080W	TEF1	SCLUD9.g121	0	94.6	96.73
Ohnologue pair 536	YBL072C	RPS8A	SCLUD2.g167	1.39e-110	87.6	99.50
	YER102W	RPS8B	SCLUD2.g167	1.39e-110	87.6	99.50
Ohnologue pair 537	YLR287C-A	RPS30A	X
	YOR182C	RPS30B
Ohnologue pair 538	YGR118W	RPS23A	SCLUD7.g232	2.59e-91	96.6	99.32
	YPR132W	RPS23B	SCLUD7.g232	2.59e-91	96.6	99.32
Ohnologue pair 539	YDR134C	YDR134C	SCLUD4.g438	1.04e-15	65.4	56.93
	YLR110C	CCW12	SCLUD4.g438	6.81e-19	58.3	70.90
Ohnologue pair 540	YHR203C	RPS4B	SCLUD3.g549	3.02e-152	92.2	92.75
	YJR145C	RPS4A	SCLUD3.g549	3.02e-152	92.2	92.75
Ohnologue pair 541	YDL083C	RPS16B	SCLUD1.g636	4.82e-90	94.4	99.31
	YMR143W	RPS16A	SCLUD1.g636	4.82e-90	94.4	99.31
Ohnologue pair 542	YBL027W	RPL19B	SCLUD2.g697	2.94e-79	83.7	87.37
	YBR084C-A	RPL19A	SCLUD2.g697	2.94e-79	83.7	87.37
Ohnologue pair 543	YGL135W	RPL1B	SCLUD9.g75	1.63e-123	91.7	99.54
	YPL220W	RPL1A	SCLUD9.g75	1.63e-123	91.7	99.54
Ohnologue pair 544	YHR141C	RPL42B	SCLUD10.g92	7.3e-43	93.4	85.05
	YNL162W	RPL42A	SCLUD10.g92	7.3e-43	93.4	85.05
Ohnologue pair 545	YIL148W	RPL40A	SCLUD7.g318	2.46e-77	94.4	96.90
	YKR094C	RPL40B	SCLUD7.g318	2.46e-77	94.4	96.90
Ohnologue pair 546	YJL138C	TIF2	SCLUD1.g601	0	78.7	99.24
	YKR059W	TIF1	SCLUD1.g601	0	78.7	99.24
Ohnologue pair 547	YNL301C	RPL18B	SCLUD7.g64	3.9e-108	88.7	99.47
	YOL120C	RPL18A	SCLUD7.g64	3.9e-108	88.7	99.47
Ohnologue pair 548	YER074W	RPS24A	SCLUD2.g303	2.9e-78	89.6	99.26
	YIL069C	RPS24B	SCLUD2.g303	2.9e-78	89.6	99.26
Ohnologue pair 549	YBR048W	RPS11B	SCLUD8.g273	7.09e-91	85.9	99.36
	YDR025W	RPS11A	SCLUD8.g273	7.09e-91	85.9	99.36
Ohnologue pair 550	YDR450W	RPS18A	SCLUD1.g1304	1.68e-77	86.0	92.52
	YML026C	RPS18B	SCLUD1.g1304	1.68e-77	86.0	92.52
Ohnologue pair 551	YDL191W	RPL35A	SCLUD2.g263	1.75e-57	81.5	98.35
	YDL136W	RPL35B	SCLUD2.g263	1.75e-57	81.5	98.35
Ohnologue pair 552	YDR418W	RPL12B	SCLUD5.g231	3.33e-103	92.1	99.40
	YEL054C	RPL12A	SCLUD5.g231	3.33e-103	92.1	99.40
Ohnologue pair 553	YDL184C	RPL41A	X
	YDL133C-A	RPL41B
Ohnologue pair 554	YFR031C-A	RPL2A	SCLUD1.g470	4.45e-156	95.3	99.61
	YIL018W	RPL2B	SCLUD1.g470	4.45e-156	95.3	99.61

## Sheet: Table S5_revised
Table S3- S. ludwigii UTAD17 genes for which we could not find orthologues in the genome of the Saccharomycodeacea species Hanseniaspora guilliermondii and Hanseniaspora uvarum nor in the genome of the Saccharomycetacea species Lachancea fermentati, T. delbruecki and Saccharomyces cerevisiae. Genes highlighted in grey correspond to those whose best hit found in the UNIPROT database was identified…
Query	Uniprot	Description
SCLUD1.g1073	GLCSF_BACTN	N-acetylglucosamine-6-O-sulfatase OS=Bacteroides thetaiotaomicron (strain ATCC 29148 / DSM 2079 / NCTC 10582 / E50 / VPI-5482) OX=226186 GN=BT_4656 PE=1 SV=1
SCLUD1.g329	ZRG8_ASHGO	Zinc-regulated protein 8 OS=Ashbya gossypii (strain ATCC 10895 / CBS 109.51 / FGSC 9923 / NRRL Y-1056) OX=284811 GN=ZRG8 PE=3 SV=1
SCLUD1.g579	FLO11_YEAST	Flocculation protein FLO11 OS=Saccharomyces cerevisiae (strain ATCC 204508 / S288c) OX=559292 GN=FLO11 PE=1 SV=2
SCLUD1.g590	RPA34_YEAST	DNA-directed RNA polymerase I subunit RPA34 OS=Saccharomyces cerevisiae (strain ATCC 204508 / S288c) OX=559292 GN=RPA34 PE=1 SV=1
SCLUD1.g762	YNF0_YEAST	Uncharacterized protein YNL050C OS=Saccharomyces cerevisiae (strain ATCC 204508 / S288c) OX=559292 GN=YNL050C PE=4 SV=1
SCLUD1.g892	YJB6_YEAST	Uncharacterized protein YJL016W OS=Saccharomyces cerevisiae (strain ATCC 204508 / S288c) OX=559292 GN=YJL016W PE=1 SV=2
SCLUD10.g100	SKO1_YEAST	CRE-binding bZIP protein SKO1 OS=Saccharomyces cerevisiae (strain ATCC 204508 / S288c) OX=559292 GN=SKO1 PE=1 SV=1
SCLUD10.g18	FYV6_KLULA	Protein FYV6 OS=Kluyveromyces lactis (strain ATCC 8585 / CBS 2359 / DSM 70799 / NBRC 1267 / NRRL Y-1140 / WM37) OX=284590 GN=FYV6 PE=3 SV=1
SCLUD10.g48	DBP2_ASHGO	ATP-dependent RNA helicase DBP2 OS=Ashbya gossypii (strain ATCC 10895 / CBS 109.51 / FGSC 9923 / NRRL Y-1056) OX=284811 GN=DBP2 PE=3 SV=2
SCLUD10.g94	IBD2_YEAS7	Protein IBD2 OS=Saccharomyces cerevisiae (strain YJM789) OX=307796 GN=IBD2 PE=3 SV=1
SCLUD11.g3	RCN1_YEAST	Calcipressin-like protein OS=Saccharomyces cerevisiae (strain ATCC 204508 / S288c) OX=559292 GN=RCN1 PE=1 SV=1
SCLUD13.g10	FLO9_YEAST	Flocculation protein FLO9 OS=Saccharomyces cerevisiae (strain ATCC 204508 / S288c) OX=559292 GN=FLO9 PE=3 SV=2
SCLUD17.g359	FLO1_YEAST	Flocculation protein FLO1 OS=Saccharomyces cerevisiae (strain ATCC 204508 / S288c) OX=559292 GN=FLO1 PE=1 SV=4
SCLUD2.g464	RLA2_RHOGU	60S acidic ribosomal protein P2 OS=Rhodotorula glutinis OX=5535 PE=1 SV=1
SCLUD2.g555	YPI1_CANGA	Type 1 phosphatases regulator YPI1 OS=Candida glabrata (strain ATCC 2001 / CBS 138 / JCM 3761 / NBRC 0622 / NRRL Y-65) OX=284593 GN=YPI1 PE=3 SV=1
SCLUD2.g570	HAC1_YEAST	Transcriptional activator HAC1 OS=Saccharomyces cerevisiae (strain ATCC 204508 / S288c) OX=559292 GN=HAC1 PE=1 SV=2
SCLUD2.g576	ENV10_YEAST	SRP-independent targeting protein 2 OS=Saccharomyces cerevisiae (strain ATCC 204508 / S288c) OX=559292 GN=ENV10 PE=1 SV=1
SCLUD3.g125	ATG22_CANAL	Autophagy-related protein 22 OS=Candida albicans (strain SC5314 / ATCC MYA-2876) OX=237561 GN=ATG22 PE=3 SV=2
SCLUD3.g134	CWC25_KLULA	Pre-mRNA-splicing factor CWC25 OS=Kluyveromyces lactis (strain ATCC 8585 / CBS 2359 / DSM 70799 / NBRC 1267 / NRRL Y-1140 / WM37) OX=284590 GN=CWC25 PE=3 SV=1
SCLUD3.g6	FLO9_YEAST	Flocculation protein FLO9 OS=Saccharomyces cerevisiae (strain ATCC 204508 / S288c) OX=559292 GN=FLO9 PE=3 SV=2
SCLUD4.g362	YD23B_YEAST	Transposon Ty2-DR3 Gag-Pol polyprotein OS=Saccharomyces cerevisiae (strain ATCC 204508 / S288c) OX=559292 GN=TY2B-DR3 PE=3 SV=1
SCLUD4.g519	SC61G_YEAST	Protein transport protein SSS1 OS=Saccharomyces cerevisiae (strain ATCC 204508 / S288c) OX=559292 GN=SSS1 PE=1 SV=2
SCLUD4.g604	Y2278_BACHD	Uncharacterized protein BH2278 OS=Bacillus halodurans (strain ATCC BAA-125 / DSM 18197 / FERM 7344 / JCM 9153 / C-125) OX=272558 GN=BH2278 PE=3 SV=1
SCLUD4.g808	FLO5_YEAST	Flocculation protein FLO5 OS=Saccharomyces cerevisiae (strain ATCC 204508 / S288c) OX=559292 GN=FLO5 PE=1 SV=1
SCLUD4.g814	FLO1_YEAST	Flocculation protein FLO1 OS=Saccharomyces cerevisiae (strain ATCC 204508 / S288c) OX=559292 GN=FLO1 PE=1 SV=4
SCLUD5.g109	POLX_TOBAC	Retrovirus-related Pol polyprotein from transposon TNT 1-94 OS=Nicotiana tabacum OX=4097 PE=2 SV=1
SCLUD6.g170	H1_YEAST	Histone H1 OS=Saccharomyces cerevisiae (strain ATCC 204508 / S288c) OX=559292 GN=HHO1 PE=1 SV=1
SCLUD6.g180	RCN2_YEAST	Regulator of calcineurin 2 OS=Saccharomyces cerevisiae (strain ATCC 204508 / S288c) OX=559292 GN=RCN2 PE=1 SV=1
SCLUD6.g196	TOA1_YEAST	Transcription initiation factor IIA large subunit OS=Saccharomyces cerevisiae (strain ATCC 204508 / S288c) OX=559292 GN=TOA1 PE=1 SV=1
SCLUD6.g303	ELOC_YEAST	Elongin-C OS=Saccharomyces cerevisiae (strain ATCC 204508 / S288c) OX=559292 GN=ELC1 PE=1 SV=1
SCLUD6.g43	YLX5_SCHPO	UNC93-like protein C922.05c OS=Schizosaccharomyces pombe (strain 972 / ATCC 24843) OX=284812 GN=SPAC922.05c PE=3 SV=1
SCLUD6.g44	HXK1_CANAL	N-acetylglucosamine kinase 1 OS=Candida albicans (strain SC5314 / ATCC MYA-2876) OX=237561 GN=HXK1 PE=1 SV=2
SCLUD7.g11	HXK1_CANAL	N-acetylglucosamine kinase 1 OS=Candida albicans (strain SC5314 / ATCC MYA-2876) OX=237561 GN=HXK1 PE=1 SV=2
SCLUD7.g185	POLX_TOBAC	Retrovirus-related Pol polyprotein from transposon TNT 1-94 OS=Nicotiana tabacum OX=4097 PE=2 SV=1
SCLUD7.g253	NMD4_KLULA	Nonsense-mediated decay protein 4 OS=Kluyveromyces lactis (strain ATCC 8585 / CBS 2359 / DSM 70799 / NBRC 1267 / NRRL Y-1140 / WM37) OX=284590 GN=NMD4 PE=3 SV=1
SCLUD7.g54	RTA1_YEAST	Protein RTA1 OS=Saccharomyces cerevisiae (strain ATCC 204508 / S288c) OX=559292 GN=RTA1 PE=1 SV=1
SCLUD7.g6	NAG1_CANAL	Glucosamine-6-phosphate isomerase OS=Candida albicans (strain SC5314 / ATCC MYA-2876) OX=237561 GN=NAG1 PE=1 SV=3
SCLUD7.g8	NAGA_BOVIN	N-acetylglucosamine-6-phosphate deacetylase OS=Bos taurus OX=9913 GN=AMDHD2 PE=2 SV=1
SCLUD1.g1003	sp|Q03213|HOT1_YEAST	High-osmolarity-induced transcription protein 1 OS=Saccharomyces cerevisiae (strain ATCC 204508 / S288c) OX=559292 GN=HOT1 PE=1 SV=1
SCLUD1.g1082	sp|Q05518|PAL1_YEAST	Protein PAL1 OS=Saccharomyces cerevisiae (strain ATCC 204508 / S288c) OX=559292 GN=PAL1 PE=1 SV=1
SCLUD1.g1104	sp|P89114|SAE3_YEAST	Pachytene arrest protein SAE3 OS=Saccharomyces cerevisiae (strain ATCC 204508 / S288c) OX=559292 GN=SAE3 PE=1 SV=2
SCLUD1.g1165	sp|Q05777|YL194_YEAST	Cell wall protein YLR194C OS=Saccharomyces cerevisiae (strain ATCC 204508 / S288c) OX=559292 GN=YLR194C PE=1 SV=1
SCLUD1.g1218	sp|P78559|MAP1A_HUMAN	Microtubule-associated protein 1A OS=Homo sapiens OX=9606 GN=MAP1A PE=1 SV=6
SCLUD1.g1229	sp|P40325|HUA1_YEAST	Proline-rich protein HUA1 OS=Saccharomyces cerevisiae (strain ATCC 204508 / S288c) OX=559292 GN=HUA1 PE=1 SV=2
SCLUD1.g1230	sp|P40325|HUA1_YEAST	Proline-rich protein HUA1 OS=Saccharomyces cerevisiae (strain ATCC 204508 / S288c) OX=559292 GN=HUA1 PE=1 SV=2
SCLUD1.g1241	sp|P40993|RMRP_YEAST	Ribonuclease MRP protein subunit SNM1 OS=Saccharomyces cerevisiae (strain ATCC 204508 / S288c) OX=559292 GN=SNM1 PE=1 SV=1
SCLUD1.g1264	sp|B5FVB3|ATP19_YARLI	ATP synthase subunit K, mitochondrial OS=Yarrowia lipolytica (strain CLIB 122 / E 150) OX=284591 GN=ATP19 PE=1 SV=1
SCLUD1.g1322	sp|P51884|LUM_HUMAN	Lumican OS=Homo sapiens OX=9606 GN=LUM PE=1 SV=2
SCLUD1.g317	sp|C5MBA7|AIM21_CANTT	Altered inheritance of mitochondria protein 21 OS=Candida tropicalis (strain ATCC MYA-3404 / T1) OX=294747 GN=AIM21 PE=3 SV=1
SCLUD1.g320	sp|P40022|YEM4_YEAST	Uncharacterized protein YER034W OS=Saccharomyces cerevisiae (strain ATCC 204508 / S288c) OX=559292 GN=YER034W PE=1 SV=1
SCLUD1.g351	sp|C5DU00|RRG8_ZYGRC	Required for respiratory growth protein 8, mitochondrial OS=Zygosaccharomyces rouxii (strain ATCC 2623 / CBS 732 / NBRC 1130 / NCYC 568 / NRRL Y-229) OX=559307 GN=RRG8 PE=3 SV=1
SCLUD1.g383	sp|Q06524|SUE1_YEAST	Protein SUE1, mitochondrial OS=Saccharomyces cerevisiae (strain ATCC 204508 / S288c) OX=559292 GN=SUE1 PE=4 SV=1
SCLUD1.g388	sp|P53277|SYF2_YEAST	Pre-mRNA-splicing factor SYF2 OS=Saccharomyces cerevisiae (strain ATCC 204508 / S288c) OX=559292 GN=SYF2 PE=1 SV=1
SCLUD1.g404	sp|Q12489|YD012_YEAST	Cysteine-rich and transmembrane domain-containing protein YDL012C OS=Saccharomyces cerevisiae (strain ATCC 204508 / S288c) OX=559292 GN=YDL012C PE=1 SV=1
SCLUD1.g480	sp|P38335|MTC4_YEAST	Maintenance of telomere capping protein 4 OS=Saccharomyces cerevisiae (strain ATCC 204508 / S288c) OX=559292 GN=MTC4 PE=1 SV=1
SCLUD1.g483	sp|Q74ZF1|MED22_ASHGO	Mediator of RNA polymerase II transcription subunit 22 OS=Ashbya gossypii (strain ATCC 10895 / CBS 109.51 / FGSC 9923 / NRRL Y-1056) OX=284811 GN=SRB6 PE=3 SV=1
SCLUD1.g497	sp|P54867|SLG1_YEAST	Protein SLG1 OS=Saccharomyces cerevisiae (strain ATCC 204508 / S288c) OX=559292 GN=SLG1 PE=1 SV=1
SCLUD1.g637	sp|P40214|YM22_YEAST	Uncharacterized protein YMR144W OS=Saccharomyces cerevisiae (strain ATCC 204508 / S288c) OX=559292 GN=YMR144W PE=1 SV=1
SCLUD1.g694	sp|Q12513|TMA17_YEAST	Translation machinery-associated protein 17 OS=Saccharomyces cerevisiae (strain ATCC 204508 / S288c) OX=559292 GN=TMA17 PE=1 SV=1
SCLUD1.g714	sp|Q07541|YD121_YEAST	Uncharacterized protein YDL121C OS=Saccharomyces cerevisiae (strain ATCC 204508 / S288c) OX=559292 GN=YDL121C PE=1 SV=1
SCLUD1.g773	sp|Q6FNP6|YNF8_CANGA	Vacuolar membrane protein CAGL0J10076g OS=Candida glabrata (strain ATCC 2001 / CBS 138 / JCM 3761 / NBRC 0622 / NRRL Y-65) OX=284593 GN=CAGL0J10076g PE=3 SV=1
SCLUD1.g792	sp|P40465|CSM2_YEAST	Chromosome segregation in meiosis protein 2 OS=Saccharomyces cerevisiae (strain ATCC 204508 / S288c) OX=559292 GN=CSM2 PE=1 SV=1
SCLUD1.g839	sp|P53552|THO2_YEAST	THO complex subunit 2 OS=Saccharomyces cerevisiae (strain ATCC 204508 / S288c) OX=559292 GN=THO2 PE=1 SV=1
SCLUD1.g847	sp|P36054|RCN1_YEAST	Calcipressin-like protein OS=Saccharomyces cerevisiae (strain ATCC 204508 / S288c) OX=559292 GN=RCN1 PE=1 SV=1
SCLUD1.g856	sp|P47087|YJY2_YEAST	Uncharacterized protein YJR012C OS=Saccharomyces cerevisiae (strain ATCC 204508 / S288c) OX=559292 GN=YJR012C PE=1 SV=1
SCLUD1.g905	sp|P10834|PET54_YEAST	Protein PET54 OS=Saccharomyces cerevisiae (strain ATCC 204508 / S288c) OX=559292 GN=PET54 PE=1 SV=1
SCLUD1.g927	sp|Q3E772|LSO2_YEAST	Protein LSO2 OS=Saccharomyces cerevisiae (strain ATCC 204508 / S288c) OX=559292 GN=LSO2 PE=2 SV=1
SCLUD1.g941	sp|Q6CN41|PEX21_KLULA	Peroxisomal membrane protein PEX21 OS=Kluyveromyces lactis (strain ATCC 8585 / CBS 2359 / DSM 70799 / NBRC 1267 / NRRL Y-1140 / WM37) OX=284590 GN=PEX21 PE=3 SV=1
SCLUD1.g983	sp|Q05541|NSE3_YEAST	Non-structural maintenance of chromosome element 3 OS=Saccharomyces cerevisiae (strain ATCC 204508 / S288c) OX=559292 GN=NSE3 PE=1 SV=1
SCLUD10.g140	sp|Q01722|GCR2_YEAST	Glycolytic genes transcriptional activator GCR2 OS=Saccharomyces cerevisiae (strain ATCC 204508 / S288c) OX=559292 GN=GCR2 PE=1 SV=1
SCLUD10.g15	sp|P28319|CWP1_YEAST	Cell wall protein CWP1 OS=Saccharomyces cerevisiae (strain ATCC 204508 / S288c) OX=559292 GN=CWP1 PE=1 SV=2
SCLUD10.g151	sp|C5DTR1|RRG9_ZYGRC	Required for respiratory growth protein 9, mitochondrial OS=Zygosaccharomyces rouxii (strain ATCC 2623 / CBS 732 / NBRC 1130 / NCYC 568 / NRRL Y-229) OX=559307 GN=RRG9 PE=3 SV=1
SCLUD10.g154	sp|P40154|IES2_YEAST	Ino eighty subunit 2 OS=Saccharomyces cerevisiae (strain ATCC 204508 / S288c) OX=559292 GN=IES2 PE=1 SV=1
SCLUD10.g188	sp|P10978|POLX_TOBAC	Retrovirus-related Pol polyprotein from transposon TNT 1-94 OS=Nicotiana tabacum OX=4097 PE=2 SV=1
SCLUD10.g194	sp|Q66283|CP_CSVMV	Putative Polyprotein CP OS=Cassava vein mosaic virus OX=38062 GN=ORF 1 PE=4 SV=1
SCLUD10.g62	sp|Q12057|PIN2_YEAST	[PSI+] induction protein 2 OS=Saccharomyces cerevisiae (strain ATCC 204508 / S288c) OX=559292 GN=PIN2 PE=1 SV=1
SCLUD10.g80	sp|A7TR75|NST1_VANPO	Stress response protein NST1 OS=Vanderwaltozyma polyspora (strain ATCC 22028 / DSM 70294) OX=436907 GN=NST1 PE=3 SV=1
SCLUD10.g89	sp|Q8V9S9|VF602_ASFM2	Protein B602L OS=African swine fever virus (isolate Tick/Malawi/Lil 20-1/1983) OX=10500 GN=Mal-087 PE=3 SV=1
SCLUD10.g97	sp|P53890|BNI5_YEAST	Bud neck protein 5 OS=Saccharomyces cerevisiae (strain ATCC 204508 / S288c) OX=559292 GN=BNI5 PE=1 SV=1
SCLUD2.g196	sp|P10978|POLX_TOBAC	Retrovirus-related Pol polyprotein from transposon TNT 1-94 OS=Nicotiana tabacum OX=4097 PE=2 SV=1
SCLUD2.g224	sp|Q3E829|CENPX_YEAST	Inner kinetochore subunit MHF2 OS=Saccharomyces cerevisiae (strain ATCC 204508 / S288c) OX=559292 GN=MHF2 PE=1 SV=1
SCLUD2.g226	sp|Q8V9S9|VF602_ASFM2	Protein B602L OS=African swine fever virus (isolate Tick/Malawi/Lil 20-1/1983) OX=10500 GN=Mal-087 PE=3 SV=1
SCLUD2.g242	sp|Q05789|ATG38_YEAST	Autophagy-related protein 38 OS=Saccharomyces cerevisiae (strain ATCC 204508 / S288c) OX=559292 GN=ATG38 PE=1 SV=2
SCLUD2.g277	sp|P10622|RLA3_YEAST	60S acidic ribosomal protein P1-beta OS=Saccharomyces cerevisiae (strain ATCC 204508 / S288c) OX=559292 GN=RPP1B PE=1 SV=3
SCLUD2.g280	sp|P40052|YEQ9_YEAST	Uncharacterized protein YER079W OS=Saccharomyces cerevisiae (strain ATCC 204508 / S288c) OX=559292 GN=YER079W PE=1 SV=1
SCLUD2.g306	sp|C5DTH5|TDA2_ZYGRC	Topoisomerase I damage affected protein 2 OS=Zygosaccharomyces rouxii (strain ATCC 2623 / CBS 732 / NBRC 1130 / NCYC 568 / NRRL Y-229) OX=559307 GN=TDA2 PE=3 SV=1
SCLUD2.g31	sp|Q06604|BSP1_YEAST	Protein BSP1 OS=Saccharomyces cerevisiae (strain ATCC 204508 / S288c) OX=559292 GN=BSP1 PE=1 SV=1
SCLUD2.g321	sp|P40040|THO1_YEAST	Protein THO1 OS=Saccharomyces cerevisiae (strain ATCC 204508 / S288c) OX=559292 GN=THO1 PE=1 SV=1
SCLUD2.g334	sp|P40036|GIP2_YEAST	GLC7-interacting protein 2 OS=Saccharomyces cerevisiae (strain ATCC 204508 / S288c) OX=559292 GN=GIP2 PE=1 SV=1
SCLUD2.g389	sp|P10978|POLX_TOBAC	Retrovirus-related Pol polyprotein from transposon TNT 1-94 OS=Nicotiana tabacum OX=4097 PE=2 SV=1
SCLUD2.g485	sp|Q758S2|SLX9_ASHGO	Ribosome biogenesis protein SLX9 OS=Ashbya gossypii (strain ATCC 10895 / CBS 109.51 / FGSC 9923 / NRRL Y-1056) OX=284811 GN=SLX9 PE=3 SV=1
SCLUD2.g535	sp|Q6CVT9|AIM3_KLULA	Altered inheritance of mitochondria protein 3 OS=Kluyveromyces lactis (strain ATCC 8585 / CBS 2359 / DSM 70799 / NBRC 1267 / NRRL Y-1140 / WM37) OX=284590 GN=AIM3 PE=3 SV=1
SCLUD2.g548	sp|Q06810|OPY2_YEAST	Protein OPY2 OS=Saccharomyces cerevisiae (strain ATCC 204508 / S288c) OX=559292 GN=OPY2 PE=1 SV=1
SCLUD2.g592	sp|P37370|VRP1_YEAST	Verprolin OS=Saccharomyces cerevisiae (strain ATCC 204508 / S288c) OX=559292 GN=VRP1 PE=1 SV=2
SCLUD2.g60	sp|P53286|BTN2_YEAST	Protein BTN2 OS=Saccharomyces cerevisiae (strain ATCC 204508 / S288c) OX=559292 GN=BTN2 PE=1 SV=1
SCLUD2.g627	sp|P10978|POLX_TOBAC	Retrovirus-related Pol polyprotein from transposon TNT 1-94 OS=Nicotiana tabacum OX=4097 PE=2 SV=1
SCLUD2.g633	sp|P43582|WWM1_YEAST	WW domain-containing protein WWM1 OS=Saccharomyces cerevisiae (strain ATCC 204508 / S288c) OX=559292 GN=WWM1 PE=1 SV=1
SCLUD2.g635	sp|Q02732|CENPP_YEAST	Inner kinetochore subunit CTF19 OS=Saccharomyces cerevisiae (strain ATCC 204508 / S288c) OX=559292 GN=CTF19 PE=1 SV=1
SCLUD2.g658	sp|Q75B95|BRR1_ASHGO	Pre-mRNA-splicing factor BRR1 OS=Ashbya gossypii (strain ATCC 10895 / CBS 109.51 / FGSC 9923 / NRRL Y-1056) OX=284811 GN=BRR1 PE=3 SV=1
SCLUD2.g707	sp|O43137|YB085_YEAST	Uncharacterized protein YBR085C-A OS=Saccharomyces cerevisiae (strain ATCC 204508 / S288c) OX=559292 GN=YBR085C-A PE=1 SV=1
SCLUD2.g725	sp|Q12507|SFG1_YEAST	Superficial pseudohyphal growth protein 1 OS=Saccharomyces cerevisiae (strain ATCC 204508 / S288c) OX=559292 GN=SFG1 PE=1 SV=1
SCLUD2.g728	sp|P10978|POLX_TOBAC	Retrovirus-related Pol polyprotein from transposon TNT 1-94 OS=Nicotiana tabacum OX=4097 PE=2 SV=1
SCLUD2.g735	sp|O14468|YO304_YEAST	Uncharacterized protein YOR304C-A OS=Saccharomyces cerevisiae (strain ATCC 204508 / S288c) OX=559292 GN=YOR304C-A PE=1 SV=1
SCLUD2.g754	sp|Q05919|VPS38_YEAST	Vacuolar protein sorting-associated protein 38 OS=Saccharomyces cerevisiae (strain ATCC 204508 / S288c) OX=559292 GN=VPS38 PE=1 SV=1
SCLUD2.g769	sp|Q12188|REC8_YEAST	Meiotic recombination protein REC8 OS=Saccharomyces cerevisiae (strain ATCC 204508 / S288c) OX=559292 GN=REC8 PE=1 SV=1
SCLUD2.g770	sp|P43592|FAR7_YEAST	Factor arrest protein 7 OS=Saccharomyces cerevisiae (strain ATCC 204508 / S288c) OX=559292 GN=FAR7 PE=1 SV=1
SCLUD2.g775	sp|Q12286|SUT2_YEAST	Sterol uptake protein 2 OS=Saccharomyces cerevisiae (strain ATCC 204508 / S288c) OX=559292 GN=SUT2 PE=3 SV=1
SCLUD2.g805	sp|Q05900|RU1C_YEAST	U1 small nuclear ribonucleoprotein C OS=Saccharomyces cerevisiae (strain ATCC 204508 / S288c) OX=559292 GN=YHC1 PE=1 SV=1
SCLUD2.g807	sp|Q6C2V6|ATP14_YARLI	ATP synthase subunit H, mitochondrial OS=Yarrowia lipolytica (strain CLIB 122 / E 150) OX=284591 GN=ATP14 PE=1 SV=1
SCLUD2.g857	sp|C5DEP0|AIM34_LACTC	Altered inheritance of mitochondria protein 34
SCLUD2.g941	sp|P53139|YGK8_YEAST	Uncharacterized protein YGL108C OS=Saccharomyces cerevisiae (strain ATCC 204508 / S288c) OX=559292 GN=YGL108C PE=1 SV=1
SCLUD3.g109	sp|Q752B6|CWC23_ASHGO	Pre-mRNA-splicing factor CWC23 OS=Ashbya gossypii (strain ATCC 10895 / CBS 109.51 / FGSC 9923 / NRRL Y-1056) OX=284811 GN=CWC23 PE=3 SV=1
SCLUD3.g146	sp|Q6CXR4|GON7_KLULA	EKC/KEOPS complex subunit GON7 OS=Kluyveromyces lactis (strain ATCC 8585 / CBS 2359 / DSM 70799 / NBRC 1267 / NRRL Y-1140 / WM37) OX=284590 GN=GON7 PE=3 SV=1
SCLUD3.g187	sp|Q04477|SPC24_YEAST	Kinetochore protein SPC24 OS=Saccharomyces cerevisiae (strain ATCC 204508 / S288c) OX=559292 GN=SPC24 PE=1 SV=1
SCLUD3.g195	sp|Q6CVF3|MED11_KLULA	Mediator of RNA polymerase II transcription subunit 11 OS=Kluyveromyces lactis (strain ATCC 8585 / CBS 2359 / DSM 70799 / NBRC 1267 / NRRL Y-1140 / WM37) OX=284590 GN=MED11 PE=3 SV=2
SCLUD3.g203	sp|Q6CVE5|SPG4_KLULA	Stationary phase protein 4 OS=Kluyveromyces lactis (strain ATCC 8585 / CBS 2359 / DSM 70799 / NBRC 1267 / NRRL Y-1140 / WM37) OX=284590 GN=SPG4 PE=3 SV=1
SCLUD3.g224	sp|Q75DQ4|SEG1_ASHGO	Eisosome protein SEG1 OS=Ashbya gossypii (strain ATCC 10895 / CBS 109.51 / FGSC 9923 / NRRL Y-1056) OX=284811 GN=SEG1 PE=3 SV=2
SCLUD3.g263	sp|C5DGG6|ATP25_LACTC	ATPase synthesis protein 25, mitochondrial OS=Lachancea thermotolerans (strain ATCC 56472 / CBS 6340 / NRRL Y-8284) OX=559295 GN=ATP25 PE=3 SV=1
SCLUD3.g267	sp|P35203|CBF3C_YEAST	Centromere DNA-binding protein complex CBF3 subunit C OS=Saccharomyces cerevisiae (strain ATCC 204508 / S288c) OX=559292 GN=CTF13 PE=1 SV=3
SCLUD3.g273	sp|Q02205|MEH1_YEAST	Protein MEH1 OS=Saccharomyces cerevisiae (strain ATCC 204508 / S288c) OX=559292 GN=MEH1 PE=1 SV=1
SCLUD3.g310	sp|P46671|FAR3_YEAST	Factor arrest protein 3 OS=Saccharomyces cerevisiae (strain ATCC 204508 / S288c) OX=559292 GN=FAR3 PE=1 SV=2
SCLUD3.g319	sp|Q3E826|YK068_YEAST	Uncharacterized protein YKL068W-A OS=Saccharomyces cerevisiae (strain ATCC 204508 / S288c) OX=559292 GN=YKL068W-A PE=4 SV=1
SCLUD3.g32	sp|Q751U7|KRE28_ASHGO	Spindle pole body component KRE28 OS=Ashbya gossypii (strain ATCC 10895 / CBS 109.51 / FGSC 9923 / NRRL Y-1056) OX=284811 GN=KRE28 PE=3 SV=2
SCLUD3.g321	sp|Q04213|IOC4_YEAST	ISWI one complex protein 4 OS=Saccharomyces cerevisiae (strain ATCC 204508 / S288c) OX=559292 GN=IOC4 PE=1 SV=1
SCLUD3.g329	sp|P35725|YKG3_YEAST	Uncharacterized protein YKL063C OS=Saccharomyces cerevisiae (strain ATCC 204508 / S288c) OX=559292 GN=YKL063C PE=1 SV=1
SCLUD3.g403	sp|Q757G5|SWC7_ASHGO	SWR1-complex protein 7 OS=Ashbya gossypii (strain ATCC 10895 / CBS 109.51 / FGSC 9923 / NRRL Y-1056) OX=284811 GN=SWC7 PE=3 SV=1
SCLUD3.g431	sp|P39712|FLO9_YEAST	Flocculation protein FLO9 OS=Saccharomyces cerevisiae (strain ATCC 204508 / S288c) OX=559292 GN=FLO9 PE=3 SV=2
SCLUD3.g439	sp|Q06070|YL407_YEAST	Uncharacterized protein YLR407W OS=Saccharomyces cerevisiae (strain ATCC 204508 / S288c) OX=559292 GN=YLR407W PE=1 SV=2
SCLUD3.g440	sp|C5DS11|BL1S1_ZYGRC	Biogenesis of lysosome-related organelles complex 1 subunit BLS1 OS=Zygosaccharomyces rouxii (strain ATCC 2623 / CBS 732 / NBRC 1130 / NCYC 568 / NRRL Y-229) OX=559307 GN=BLS1 PE=3 SV=1
SCLUD3.g5	sp|P10978|POLX_TOBAC	Retrovirus-related Pol polyprotein from transposon TNT 1-94 OS=Nicotiana tabacum OX=4097 PE=2 SV=1
SCLUD3.g89	sp|P25361|YCT3_YEAST	Uncharacterized protein YCR043C OS=Saccharomyces cerevisiae (strain ATCC 204508 / S288c) OX=559292 GN=YCR043C PE=1 SV=1
SCLUD4.g388	sp|Q6CQI2|CWC15_KLULA	Pre-mRNA-splicing factor CWC15 OS=Kluyveromyces lactis (strain ATCC 8585 / CBS 2359 / DSM 70799 / NBRC 1267 / NRRL Y-1140 / WM37) OX=284590 GN=CWC15 PE=3 SV=1
SCLUD4.g396	sp|P50106|RPA14_YEAST	DNA-directed RNA polymerase I subunit RPA14 OS=Saccharomyces cerevisiae (strain ATCC 204508 / S288c) OX=559292 GN=RPA14 PE=1 SV=1
SCLUD4.g404	sp|A7TEM0|SLX4_VANPO	Structure-specific endonuclease subunit SLX4 OS=Vanderwaltozyma polyspora (strain ATCC 22028 / DSM 70294) OX=436907 GN=SLX4 PE=3 SV=1
SCLUD4.g413	sp|Q12395|DCN1_YEAST	Defective in cullin neddylation protein 1 OS=Saccharomyces cerevisiae (strain ATCC 204508 / S288c) OX=559292 GN=DCN1 PE=1 SV=1
SCLUD4.g419	sp|Q12445|POM34_YEAST	Nucleoporin POM34 OS=Saccharomyces cerevisiae (strain ATCC 204508 / S288c) OX=559292 GN=POM34 PE=1 SV=1
SCLUD4.g438	sp|Q7LHD1|CCW22_YEAST	Putative covalently bound cell wall protein 22 OS=Saccharomyces cerevisiae (strain ATCC 204508 / S288c) OX=559292 GN=CCW22 PE=5 SV=2
SCLUD4.g441	sp|Q03898|FIN1_YEAST	Filament protein FIN1 OS=Saccharomyces cerevisiae (strain ATCC 204508 / S288c) OX=559292 GN=FIN1 PE=1 SV=1
SCLUD4.g534	sp|O13377|PT122_LACK1	Protein PET122, mitochondrial OS=Lachancea kluyveri (strain ATCC 58438 / CBS 3082 / CCRC 21498 / NBRC 1685 / JCM 7257 / NCYC 543 / NRRL Y-12651) OX=226302 GN=PET122 PE=3 SV=1
SCLUD4.g563	sp|P18412|TEC1_YEAST	Ty transcription activator TEC1 OS=Saccharomyces cerevisiae (strain ATCC 204508 / S288c) OX=559292 GN=TEC1 PE=1 SV=1
SCLUD4.g567	sp|P40083|YEW7_YEAST	Uncharacterized protein YEL137C OS=Saccharomyces cerevisiae (strain ATCC 204508 / S288c) OX=559292 GN=YER137C PE=4 SV=1
SCLUD4.g610	sp|P53289|RTS3_YEAST	Protein phosphatase type 2A regulatory subunit RTS3 OS=Saccharomyces cerevisiae (strain ATCC 204508 / S288c) OX=559292 GN=RTS3 PE=1 SV=1
SCLUD4.g622	sp|P32781|AGA2_YEAST	A-agglutinin-binding subunit OS=Saccharomyces cerevisiae (strain ATCC 204508 / S288c) OX=559292 GN=AGA2 PE=1 SV=1
SCLUD4.g625	sp|P53187|HOP2_YEAST	Homologous-pairing protein 2 OS=Saccharomyces cerevisiae (strain ATCC 204508 / S288c) OX=559292 GN=HOP2 PE=1 SV=4
SCLUD4.g627	sp|P48235|ECL1_YEAST	Extender of the chronological lifespan protein 1 OS=Saccharomyces cerevisiae (strain ATCC 204508 / S288c) OX=559292 GN=ECL1 PE=1 SV=1
SCLUD4.g648	sp|P39705|NUP60_YEAST	Nucleoporin NUP60 OS=Saccharomyces cerevisiae (strain ATCC 204508 / S288c) OX=559292 GN=NUP60 PE=1 SV=1
SCLUD4.g672	sp|P32788|YBB0_YEAST	Uncharacterized protein YBL010C OS=Saccharomyces cerevisiae (strain ATCC 204508 / S288c) OX=559292 GN=YBL010C PE=1 SV=1
SCLUD4.g701	sp|Q73ZM8|PHK_MYCPA	Probable phosphoketolase OS=Mycobacterium paratuberculosis (strain ATCC BAA-968 / K-10) OX=262316 GN=MAP_1573c PE=3 SV=1
SCLUD4.g733	sp|Q09873|WDR21_SCHPO	WD repeat-containing protein 21 OS=Schizosaccharomyces pombe (strain 972 / ATCC 24843) OX=284812 GN=wdr21 PE=1 SV=1
SCLUD5.g137	sp|P39996|GTT3_YEAST	Glutathione transferase 3 OS=Saccharomyces cerevisiae (strain ATCC 204508 / S288c) OX=559292 GN=GTT3 PE=1 SV=1
SCLUD5.g148	sp|P47110|DPOD3_YEAST	DNA polymerase delta subunit 3 OS=Saccharomyces cerevisiae (strain ATCC 204508 / S288c) OX=559292 GN=POL32 PE=1 SV=1
SCLUD5.g165	sp|P32613|TCA17_YEAST	TRAPP-associated protein TCA17 OS=Saccharomyces cerevisiae (strain ATCC 204508 / S288c) OX=559292 GN=TCA17 PE=1 SV=1
SCLUD5.g174	sp|Q758Z4|MSC6_ASHGO	Meiotic sister-chromatid recombination protein 6, mitochondrial OS=Ashbya gossypii (strain ATCC 10895 / CBS 109.51 / FGSC 9923 / NRRL Y-1056) OX=284811 GN=MSC6 PE=3 SV=2
SCLUD5.g193	sp|P39723|SPC72_YEAST	Spindle pole component SPC72 OS=Saccharomyces cerevisiae (strain ATCC 204508 / S288c) OX=559292 GN=SPC72 PE=1 SV=2
SCLUD5.g203	sp|Q04087|LRS4_YEAST	Monopolin complex subunit LRS4 OS=Saccharomyces cerevisiae (strain ATCC 204508 / S288c) OX=559292 GN=LRS4 PE=1 SV=1
SCLUD5.g267	sp|Q753C4|SPP2_ASHGO	Pre-mRNA-splicing factor SPP2 OS=Ashbya gossypii (strain ATCC 10895 / CBS 109.51 / FGSC 9923 / NRRL Y-1056) OX=284811 GN=SPP2 PE=3 SV=1
SCLUD5.g288	sp|A2AX52|CO6A4_MOUSE	Collagen alpha-4(VI) chain OS=Mus musculus OX=10090 GN=Col6a4 PE=1 SV=2
SCLUD5.g311	sp|P33301|XRS2_YEAST	DNA repair protein XRS2 OS=Saccharomyces cerevisiae (strain ATCC 204508 / S288c) OX=559292 GN=XRS2 PE=1 SV=1
SCLUD5.g318	sp|O94742|SEM1_YEAST	26S proteasome complex subunit SEM1 OS=Saccharomyces cerevisiae (strain ATCC 204508 / S288c) OX=559292 GN=SEM1 PE=1 SV=1
SCLUD5.g352	sp|P33448|TOM6_YEAST	Mitochondrial import receptor subunit TOM6 OS=Saccharomyces cerevisiae (strain ATCC 204508 / S288c) OX=559292 GN=TOM6 PE=1 SV=1
SCLUD5.g386	sp|Q6FTI5|DAD2_CANGA	DASH complex subunit DAD2 OS=Candida glabrata (strain ATCC 2001 / CBS 138 / JCM 3761 / NBRC 0622 / NRRL Y-65) OX=284593 GN=DAD2 PE=3 SV=1
SCLUD5.g391	sp|P32769|HBS1_YEAST	Elongation factor 1 alpha-like protein OS=Saccharomyces cerevisiae (strain ATCC 204508 / S288c) OX=559292 GN=HBS1 PE=1 SV=2
SCLUD5.g424	sp|Q03702|CCE1_YEAST	Cruciform cutting endonuclease 1, mitochondrial OS=Saccharomyces cerevisiae (strain ATCC 204508 / S288c) OX=559292 GN=CCE1 PE=1 SV=1
SCLUD6.g280	sp|Q02796|LGE1_YEAST	Transcriptional regulatory protein LGE1 OS=Saccharomyces cerevisiae (strain ATCC 204508 / S288c) OX=559292 GN=LGE1 PE=1 SV=1
SCLUD6.g301	sp|A7TSM3|SGF11_VANPO	SAGA-associated factor 11 OS=Vanderwaltozyma polyspora (strain ATCC 22028 / DSM 70294) OX=436907 GN=SGF11 PE=3 SV=1
SCLUD6.g302	sp|Q12508|RMD5_YEAST	E3 ubiquitin-protein ligase RMD5 OS=Saccharomyces cerevisiae (strain ATCC 204508 / S288c) OX=559292 GN=RMD5 PE=1 SV=1
SCLUD6.g36	sp|P10978|POLX_TOBAC	Retrovirus-related Pol polyprotein from transposon TNT 1-94 OS=Nicotiana tabacum OX=4097 PE=2 SV=1
SCLUD6.g371	sp|P39001|UME6_YEAST	Transcriptional regulatory protein UME6 OS=Saccharomyces cerevisiae (strain ATCC 204508 / S288c) OX=559292 GN=UME6 PE=1 SV=2
SCLUD6.g409	sp|A0A0H2WHF1|BPAC_BURMA	Autotransporter adhesin BpaC OS=Burkholderia mallei (strain ATCC 23344) OX=243160 GN=bpaC PE=1 SV=1
SCLUD6.g57	sp|Q12192|RFM1_YEAST	Repression factor of MSEs protein 1 OS=Saccharomyces cerevisiae (strain ATCC 204508 / S288c) OX=559292 GN=RFM1 PE=1 SV=1
SCLUD6.g84	sp|Q08729|DSE3_YEAST	Protein DSE3 OS=Saccharomyces cerevisiae (strain ATCC 204508 / S288c) OX=559292 GN=DSE3 PE=1 SV=1
SCLUD6.g98	sp|Q08692|OSW1_YEAST	Outer spore wall protein 1 OS=Saccharomyces cerevisiae (strain ATCC 204508 / S288c) OX=559292 GN=OSW1 PE=4 SV=1
SCLUD7.g105	sp|P13902|INO4_YEAST	Protein INO4 OS=Saccharomyces cerevisiae (strain ATCC 204508 / S288c) OX=559292 GN=INO4 PE=1 SV=1
SCLUD7.g137	sp|P36138|YK25_YEAST	Uncharacterized protein YKR045C OS=Saccharomyces cerevisiae (strain ATCC 204508 / S288c) OX=559292 GN=YKR045C PE=1 SV=2
SCLUD7.g143	sp|Q6CJ60|SP381_KLULA	Pre-mRNA-splicing factor SPP381 OS=Kluyveromyces lactis (strain ATCC 8585 / CBS 2359 / DSM 70799 / NBRC 1267 / NRRL Y-1140 / WM37) OX=284590 GN=SPP381 PE=3 SV=1
SCLUD7.g176	sp|Q75AC2|VAB2_ASHGO	Biogenesis of lysosome-related organelles complex 1 subunit VAB2 OS=Ashbya gossypii (strain ATCC 10895 / CBS 109.51 / FGSC 9923 / NRRL Y-1056) OX=284811 GN=VAB2 PE=3 SV=1
SCLUD7.g186	sp|P40561|SGN1_YEAST	RNA-binding protein SGN1 OS=Saccharomyces cerevisiae (strain ATCC 204508 / S288c) OX=559292 GN=SGN1 PE=1 SV=1
SCLUD7.g195	sp|A7TSV6|AIM21_VANPO	Altered inheritance of mitochondria protein 21 OS=Vanderwaltozyma polyspora (strain ATCC 22028 / DSM 70294) OX=436907 GN=AIM21 PE=3 SV=1
SCLUD7.g207	sp|P40573|MET28_YEAST	Transcriptional activator of sulfur metabolism MET28 OS=Saccharomyces cerevisiae (strain ATCC 204508 / S288c) OX=559292 GN=MET28 PE=1 SV=1
SCLUD7.g208	sp|Q08206|YO036_YEAST	Uncharacterized protein YOL036W OS=Saccharomyces cerevisiae (strain ATCC 204508 / S288c) OX=559292 GN=YOL036W PE=1 SV=1
SCLUD7.g210	sp|Q08176|MIM1_YEAST	Mitochondrial import protein 1 OS=Saccharomyces cerevisiae (strain ATCC 204508 / S288c) OX=559292 GN=MIM1 PE=3 SV=1
SCLUD7.g211	sp|P40571|RPR2_YEAST	Ribonuclease P protein subunit RPR2 OS=Saccharomyces cerevisiae (strain ATCC 204508 / S288c) OX=559292 GN=RPR2 PE=1 SV=1
SCLUD7.g217	sp|P10978|POLX_TOBAC	Retrovirus-related Pol polyprotein from transposon TNT 1-94 OS=Nicotiana tabacum OX=4097 PE=2 SV=1
SCLUD7.g234	sp|P80967|TOM5_YEAST	Mitochondrial import receptor subunit TOM5 OS=Saccharomyces cerevisiae (strain ATCC 204508 / S288c) OX=559292 GN=TOM5 PE=1 SV=1
SCLUD7.g259	sp|P78871|RST2_SCHPO	Zinc finger protein rst2 OS=Schizosaccharomyces pombe (strain 972 / ATCC 24843) OX=284812 GN=rst2 PE=2 SV=2
SCLUD7.g292	sp|P54785|MOT3_YEAST	Transcriptional activator/repressor MOT3 OS=Saccharomyces cerevisiae (strain ATCC 204508 / S288c) OX=559292 GN=MOT3 PE=1 SV=1
SCLUD7.g305	sp|Q08492|BUD21_YEAST	Bud site selection protein 21 OS=Saccharomyces cerevisiae (strain ATCC 204508 / S288c) OX=559292 GN=BUD21 PE=1 SV=1
SCLUD7.g311	sp|P36167|SRL3_YEAST	Protein SRL3 OS=Saccharomyces cerevisiae (strain ATCC 204508 / S288c) OX=559292 GN=SRL3 PE=1 SV=2
SCLUD7.g334	sp|P40449|YIQ1_YEAST	Uncharacterized protein YIL161W OS=Saccharomyces cerevisiae (strain ATCC 204508 / S288c) OX=559292 GN=YIL161W PE=1 SV=1
SCLUD7.g338	sp|P25577|YCE9_YEAST	Uncharacterized protein YCL049C OS=Saccharomyces cerevisiae (strain ATCC 204508 / S288c) OX=559292 GN=YCL049C PE=1 SV=2
SCLUD7.g342	sp|Q04895|DAL4_YEAST	Allantoin permease OS=Saccharomyces cerevisiae (strain ATCC 204508 / S288c) OX=559292 GN=DAL4 PE=1 SV=1
SCLUD7.g7	sp|P48823|HEXA_PSEO7	Beta-hexosaminidase A OS=Pseudoalteromonas piscicida OX=43662 GN=cht60 PE=1 SV=1
SCLUD8.g225	sp|P32900|SKG6_YEAST	Protein SKG6 OS=Saccharomyces cerevisiae (strain ATCC 204508 / S288c) OX=559292 GN=SKG6 PE=1 SV=2
SCLUD8.g239	sp|P47046|IRC8_YEAST	Uncharacterized protein IRC8 OS=Saccharomyces cerevisiae (strain ATCC 204508 / S288c) OX=559292 GN=IRC8 PE=1 SV=1
SCLUD8.g280	sp|Q6FM20|CIS1_CANGA	Autophagy-related protein 31 OS=Candida glabrata (strain ATCC 2001 / CBS 138 / JCM 3761 / NBRC 0622 / NRRL Y-65) OX=284593 GN=CIS1 PE=3 SV=1
SCLUD8.g292	sp|Q75E95|DAD1_ASHGO	DASH complex subunit DAD1 OS=Ashbya gossypii (strain ATCC 10895 / CBS 109.51 / FGSC 9923 / NRRL Y-1056) OX=284811 GN=DAD1 PE=3 SV=1
SCLUD8.g328	sp|P21705|DAL82_YEAST	Protein DAL82 OS=Saccharomyces cerevisiae (strain ATCC 204508 / S288c) OX=559292 GN=DAL82 PE=1 SV=2
SCLUD8.g342	sp|P36116|VPS51_YEAST	Vacuolar protein sorting-associated protein 51 OS=Saccharomyces cerevisiae (strain ATCC 204508 / S288c) OX=559292 GN=VPS51 PE=1 SV=1
SCLUD8.g359	sp|Q6FKZ2|SLT11_CANGA	Pre-mRNA-splicing factor SLT11 OS=Candida glabrata (strain ATCC 2001 / CBS 138 / JCM 3761 / NBRC 0622 / NRRL Y-65) OX=284593 GN=SLT11 PE=3 SV=1
SCLUD8.g378	sp|Q9UTA1|YL8J_SCHPO	Zinc finger protein C25B8.19c OS=Schizosaccharomyces pombe (strain 972 / ATCC 24843) OX=284812 GN=SPAC25B8.19c PE=4 SV=2
SCLUD8.g406	sp|P25649|AHC2_YEAST	ADA histone acetyltransferase complex component 2 OS=Saccharomyces cerevisiae (strain ATCC 204508 / S288c) OX=559292 GN=AHC2 PE=1 SV=1
SCLUD8.g415	sp|P25653|FIG2_YEAST	Factor-induced gene 2 protein OS=Saccharomyces cerevisiae (strain ATCC 204508 / S288c) OX=559292 GN=FIG2 PE=1 SV=2
SCLUD8.g417	sp|O59961|PT494_SACBA	COX3 mRNA-specific translational activator PET494 OS=Saccharomyces bayanus OX=4931 GN=PET494 PE=3 SV=1
SCLUD9.g140	sp|A7TDM3|BBP1_VANPO	Spindle pole component BBP1 OS=Vanderwaltozyma polyspora (strain ATCC 22028 / DSM 70294) OX=436907 GN=BBP1 PE=3 SV=1
SCLUD9.g149	sp|Q755Q2|MED9_ASHGO	Mediator of RNA polymerase II transcription subunit 9 OS=Ashbya gossypii (strain ATCC 10895 / CBS 109.51 / FGSC 9923 / NRRL Y-1056) OX=284811 GN=CSE2 PE=3 SV=1
SCLUD9.g17	sp|Q08926|UIP4_YEAST	ULP1-interacting protein 4 OS=Saccharomyces cerevisiae (strain ATCC 204508 / S288c) OX=559292 GN=UIP4 PE=1 SV=1
SCLUD9.g217	sp|Q03750|TAF8_YEAST	Transcription initiation factor TFIID subunit 8 OS=Saccharomyces cerevisiae (strain ATCC 204508 / S288c) OX=559292 GN=TAF8 PE=1 SV=1
SCLUD9.g221	sp|P46963|CTK3_YEAST	CTD kinase subunit gamma OS=Saccharomyces cerevisiae (strain ATCC 204508 / S288c) OX=559292 GN=CTK3 PE=1 SV=2
SCLUD9.g254	sp|Q3E752|SPO24_YEAST	Sporulation protein 24 OS=Saccharomyces cerevisiae (strain ATCC 204508 / S288c) OX=559292 GN=SPO24 PE=1 SV=1

## Sheet: Table S6_revised
Table S4- Functional annotation of the main S. ludwigii UTAD17 carbon and nitrogen metabolic pathways, also being indicated the corresponding orthologues (it is provided the UNIPROT accession code for each orthologue) present in the Saccharomycodeacea species H. guilliermondii and H. uvarum and in the Saccharomycetacea species S. cerevisiae EC1118 and S288c, L. fermentati and T. delbruecki.
	Step	Gene	Product	UTAD17	S. cerevisiae S288c	S. cerevisiae EC1118	H.guilliermondii UTAD222	H.osmophila AWRI3579	H.uvarum AWRI3580	L.fermentati CBS6772	T.delbruecki
	Glycolysis	gapA	glyceraldehyde 3-phosphate dehydrogenase	SCLUD4.g754	DAA08285	CAY79951.1	SGZ49895	OEJ80504	OEJ919781	SCV99397.1	CCE92718.1
				SCLUD3.g381	DAA08800	CAY80730.1		OEJ80843		SCW00637.1
				SCLUD1.g850	DAA08747	CAY80728.1				SCV99615.1
										SCW01070.1
		HK	hexokinase	SCLUD6.g44	DAA07866.1	CAY79521.1	SGZ39571.1	OEJ86531.1	OEJ92878.1	SCW03014.1	CCE92233.1
				SCLUD7.g11	DAA12496.1	CAY79505.1	SGZ41721.1	OEJ80944.1	OEJ91744.1	SCW02960.1	CCE91559.1
				SCLUD3.g47	DAA07444.1	CAY78165.1
				SCLUD1.g275	DAA12347.1	CAY79011.1
		pfkA	6-phosphofructokinase 1	SCLUD9.g152	DAA10104.1	CAY82036.1	SGZ39346.1	OEJ85433.1	OEJ88920.1	SCW00357.1	CCE90050.1
				SCLUD1.g942	DAA08331.1	CAY79997.1	SGZ38545.1	OEJ86004.1	OEJ93041.1	SCW03894.1	CCE93476.1
		pyk	pyruvate kinase	SCLUD2.g418	DAA06948.1	CAY77607.1	SGZ38797.1	OEJ85724.1	OEJ84754.1	SCW01404.1	CCE94265.1
					DAA11108.1	CAY86627.1
		pgk	phosphoglycerate kinase	SCLUD5.g37	DAA07490.1	CAY78215.2	SGZ39019.1	OEJ92305.1	OEJ86803.1	SCW02641.1	CCE90704.1
		fbaA	fructose-bisphosphate aldolase, class II	SCLUD3.g351	DAA09097.1	CAY81028.1	SGZ37830.1	OEJ86217.1	OEJ92614.1	SCW02479.1	CCE90795.1
		eno	enolase	SCLUD1.g1133	DAA06866.1	CAY80012.1	SGZ41402.1	OEJ86199.1	OEJ92631.1	SCW03931.1	CCE93453.1
					DAA08345.1	CAY86669.1		OEJ86205.1		SCW01347.1
					DAA11157.1
					DAA11151.1
					DAA10224.1
		tpiA	triosephosphate isomerase (TIM)	SCLUD8.g370	DAA11897.1	CAY78558.1	SGZ41315.1	OEJ80747.1	OEJ92029.1	SCW01675.1	CCE91922.1
		pgi	glucose-6-phosphate isomerase	SCLUD6.g250	DAA07310.1	CBK39270.1	SGZ40035.1	OEJ83097.1	OEJ90460.1	SCW03605.1	CCE90428.1
		gpmA	2,3-bisphosphoglycerate-dependent	SCLUD7.g165	DAA11829.1	CAY86232.1	SGZ40567.1	OEJ82061.1	OEJ80567.1	SCW03260.1	CCE92035.1
				SCLUD1.g1146	DAA10727.1	CAY80939.1	SGZ40872.1	OEJ80887.1	OEJ91843.1	SCV99520.1	CCE92612.1
					DAA11047.1
					DAA09011.1
	Gluconeogenesis	gapA	glyceraldehyde 3-phosphate dehydrogenase	SCLUD4.g754	DAA08285	CAY79951.1	SGZ49895	OEJ80504	OEJ919781	SCV99397.1	CCE92718.1
				SCLUD3.g381	DAA08800	CAY80730.1		OEJ80843		SCW00637.1
				SCLUD1.g850	DAA08747	CAY80728.1				SCV99615.1
										SCW01070.1
		pgk	phosphoglycerate kinase	SCLUD5.g37	DAA07490.1	CAY78215.2	SGZ39019.1	OEJ92305.1	OEJ86803.1	SCW02641.1	CCE90704.1
		pckA	phosphoenolpyruvate carboxykinase	SCLUD7.g325	DAA09248.1	CAY81172.1	-	-	-	SCW02179.1	CCE90341.1
		fbaA	fructose-bisphosphate aldolase, class II	SCLUD3.g351	DAA09097.1	CAY81028.1	SGZ37830.1	OEJ86217.1	OEJ92614.1	SCW02479.1	CCE90795.1
		eno	enolase	SCLUD1.g1133	DAA06866.1	CAY80012.1	SGZ41402.1	OEJ86199.1	OEJ92631.1	SCW03931.1	CCE93453.1
					DAA08345.1	CAY86669.1		OEJ86205.1		SCW01347.1
					DAA11157.1
					DAA11151.1
					DAA10224.1
		tpiA	triosephosphate isomerase (TIM)	SCLUD8.g370	DAA11897.1	CAY78558.1	SGZ41315.1	OEJ80747.1	OEJ92029.1	SCW01675.1	CCE91922.1
		gpmA	2,3-bisphosphoglycerate-dependent	SCLUD7.g165	DAA11829.1	CAY86232.1	SGZ40567.1	OEJ82061.1	OEJ80567.1	SCW03260.1	CCE92035.1
				SCLUD1.g1146	DAA10727.1	CAY80939.1	SGZ40872.1	OEJ80887.1	OEJ91843.1	SCV99520.1	CCE92612.1
					DAA11047.1
					DAA09011.1
		fbp	fructose-1,6-bisphosphatase I	SCLUD3.g393	DAA09679.1	CAY81603.1	-	­-	-	SCW01787.1	CCE92388.1
	Locus_tag	Gene	Description	Pathway
	SCLUD1.g1128	PGD, gnd, gntZ	6-phosphogluconate dehydrogenase	Pentose Phosphate Pathway
	SCLUD10.g184	G6PD, zwf	glucose-6-phosphate 1-dehydrogenase
	SCLUD2.g547	tktA, tktB	transketolase
	SCLUD2.g561	talA, talB	transaldolase
	SCLUD8.g393	FBP, fbp	fructose-1,6-bisphosphatase
	SCLUD1.g1182
	SCLUD1.g445	rpe, RPE	ribulose-phosphate 3-epimerase
	SCLUD10.g70	rpiA	ribose 5-phosphate isomerase A
	SCLUD6.g250	GPI, pgi	glucose-6-phosphate isomerase
	SCLUD3.g233	rbsK	ribokinase	Ribose metabolism
	SCLUD1.g853	xylB	xylulokinase	Xylose metabolism
	SCLUD2.g173	GRE3	NADPH-dependent aldose reductase
	SCLUD1.g374	KPSF1	Arabinose 5-phosphate isomerase KpsF	Arabinose metabolism
	SCLUD3.g325	ARA2	D-arabinose 1-dehydrogenase
	SCLUD4.g670	ARA1	D-arabinose dehydrogenase [NAD(P)+] heavy chain
	SCLUD5.g139	ARDH	D-arabinitol 2-dehydrogenase [ribulose-forming]
	SCLUD9.g240	ALO	D-arabinono-1,4-lactone oxidase
	SCLUD7.g340	INV	beta-fructofuranosidase	Sucrose, raffinose, inullin, fructan metabolism
	SCLUD1.g977
	SCLUD6.g44	HK	Hexokinase	Fructose and mannose metabolism
	SCLUD7.g11
	SCLUD3.g47
	SCLUD1.g275
	SCLUD3.g393	fbp	fructose-1,6-biphophatase I
	SCLUD3.g351	fbaA	fructose-biphosphate aldolase, class II
	SCLUD8.g370	tpiA	triosephosphate isomerase
	SCLUD3.g498	DAK	triose/dihydroxyacetone kinase/ FAD-AMP lyase
	SCLUD7.g32	PFK	6-phosphofructo-2-kinase
	SCLUD1.g759
	SCLUD1.g583	PKFB2	fructose-2,6-biphosphatase 2
	SCLUD2.g606	PFKB4	fructose-2,6-biphosphatase 4
	SCLUD7.g188	manA	mannose-6-phosphate isomerase
	SCLUD2.g791	PMM	phosphomannomutase
	SCLUD3.g402	GMPP	mannose-1-phosphate guanylyltransferase
	SCLUD11.g15		glucan 1,3-beta-glucosidase	beta-glucan degradation
	SCLUD2.g892
	SCLUD1.g1251
	SCLUD2.g6	AGL	glycogen debranching enzyme	Glycogen degradation
	SCLUD1.g729	SGA1	glucoamylase
	SCLUD2.g124	TREH	alpha,alpha-trehalase	trehalose metabolism
	SCLUD1.g530
	SCLUD1.g977	inv2	invertase 2	Sucrose metabolism
	SCLUD7.g340	inv4	invertase 4
	SCLUD4.g736	bglX	beta-glucosidase	Beta-glucosides metabolism
	SCLUD1.g711	MAN2C1	alpha-mannosidase	Alpha-mannosides metabolism
	SCLUD2.g817		chitinase	Chitin degradation
	SCLUD5.g306
	SCLUD7.g7	nagZ	beta-N-acetylhexosaminidase	N-acetylglucosamine degradation
	SCLUD6.g316	GNTK	gluconokinase	Gluconate metabolism
	SCLUD3.g470	lldD	L-lactate dehydrogenase (cytochrome)	L-lactate metabolism
	SCLUD2.g204	LDHD	D-lactate dehydrogenase (cytochrome)	D-lactate metabolism
	SCLUD1.g1310
	SCLUD2.g259	SNF3	High-affinity glucose transporter SNF3	Transporters
	SCLUD2.g704	HXT	Hexose transporter
	SCLUD1.g1075
	SCLUD1.g1076
	SCLUD1.g1077
	SCLUD1.g1206	HXT14	Hexose transporter HXT14
	SCLUD5.g45	HXT13	Hexose transporter HXT13
	SCLUD5.402	STL1	Sugar Transporter
	SCLUD7.g9		MFS transporter, SP family, general alpha glucoside:H+ symporter
	SCLUD1.g916	jen1	MFS transporter, lactate transporter
	SCLUD4.g768	fps1	Glycerol uptake efflux facilitator
	SCLUD9.g21	gup1	Glycerol uptake protein 1
	SCLUD4.g735	lacp	Lactose permease
	Locus tag	Gene	Product	Pathway
	SCLUD1.g476	ribE	riboflavin synthase	Riboflavin metabolism
	SCLUD7.g18	ribH	6,7-dimethyl-8-ribityllumazine synthase
	SCLUD6.g334	RFK	riboflavin kinase
	SCLUD7.g82	FLAD1	FAD synthetase
	SCLUD8.g349	PHO	acid phosphatase
	SCLUD2.g706	ribA	GTP cyclohydrolase II
	SCLUD1.g570	ribB	,4-dihydroxy 2-butanone 4-phosphate synthase
	SCLUD2.g546	ACP1	low molecular weight phosphotyrosine protein phosphatase
	SCLUD7.g144	RIB7	2,5-diamino-6-(ribosylamino)-4(3H)-pyrimidinone 5'-phosphate reductase
	SCLUD7.g91	RIB2	tRNA pseudouridine32 synthase / 2,5-diamino-6-(5-phospho-D-ribitylamino)-pyrimidin-4(3H)-one deaminase
	SCLUD6.g140	folA	dihydrofolate reductase	Folate metabolism
	SCLUD6.g293	phoA, phoB	alkaline phosphatase
	SCLUD1.g1232	phoE	GTP cyclohydrolase IA
	SCLUD2.g706	ribA	GTP cyclohydrolase II
	SCLUD3.g371	phhB	4a-hydroxytetrahydrobiopterin dehydratase
	SCLUD6.g130	fpgs	folylpolyglutamate synthase
	SCLUD1.g1118	pabC	4-amino-4-deoxychorismate lyase
	SCLUD3.g121	fol1	dihydroneopterin aldolase / 2-amino-4-hydroxy-6-hydroxymethyldihydropteridine diphosphokinase / dihydropteroate synthase
	SCLUD8.g392	pabAB	para-aminobenzoate synthetase
	SCLUD3.g194	DHFS	dihydrofolate synthase
	SCLUD4.g473	gpt	Alanine transaminase	Biotin metabolism
	SCLUD8.g434	bioD	Dethiobiotin synthetase
	SCLUD1.g594	bioB	Biotin synthase
	SCLUD8.g435	bioA	Adenosylmethionine-8-amino-7-oxononanoate aminotransferase
	SCLUD8.g433	bio5	7-keto 8-aminopelargonic acid transporter
	SCLUD2.g253	HLCS	Biotin-protein ligase
	SCLUD1.g516	vht1	Vitamin H transporter
	SCLUD10.g191	THI5	pyrimidine precursor biosynthesis enzyme	Thiamine biosynthesis
	SCLUD8.g440
	SCLUD13.g7
	SCLUD7.g346
	SCLUD17.g357
	SCLUD4.g812
	SCLUD3.g10
	SCLUD1.g269
	SCLUD1.g274
	SCLUD5.g449
	SCLUD17.g355	THI20	Hydroxymethylpyrimidine/ phosphomethylpyrimidine kinase
	SCLUD4.g546		Thiaminase
	SCLUD4.g810
	SCLUD3.g12
	SCLUD1.g271
	SCLUD9.g69	THI6	Thiamine-phosphate diphosphorylase hydroethylthiazole kinase
	SCLUD6.g293	phoA/phoB	Alkaline phosphatase
	SCLUD8.g349	PHO	Acid Phosphatase
	SCLUD2.g546	ACP1	Low molecular weight phosphotyrosine protein
	SCLUD5.g270	thiN, tpk1	thiamine pyrophosphokinase
		THI80
	SCLUD6.g348	adk	Adenylate kinase
	SCLUD4.g499	AK
	SCLUD5.g71	iscS	Cysteine desulfurase
		NFS1
	SCLUD5.g369	THI4	Cysteine-dependent adenosine diphosphate thiazole synthase
	SCLUD1.g784	KGD1	a-ketoglutarate dehydrogenase
	SCLUD2.g15	JLP1	Alpha-ketoglutarate-dependent sulfonate dioxygenase
	SCLUD2.g16
	SCLUD7.g251
	SCLUD7.g279
	SCLUD2.g18	THI7	Thiamine transporter	Thiamine Transporters
	SCLUD2.g151
	SCLUD2.g152
	SCLUD8.g246
	SCLUD1.g1175	THI73	Thiamine pathway transporter
	Step	Gene	Product	UTAD17	S. cerevisiae S288c	S. cerevisiae EC1118	H.guilliermondii UTAD222	H.osmophila AWRI3579	H.uvarum AWRI3580	L.fermentati CBS6772	T.delbrueckii CBS1146
	Thiamine biosynthesis	THI5	pyrimidine precursor biosynthesis enzyme	SCLUD10.g191	DAA08941.1	CAY79044.1	-	-	-	SCV99545.1	CCE92635.1
				SCLUD8.g440	DAA10231.1	CAY79044.1
				SCLUD13.g7	DAA11623.1	CAY80872.1
				SCLUD7.g346	DAA12382.1	CAY82282.1
				SCLUD17.g357
				SCLUD4.g812
				SCLUD3.g10
				SCLUD1.g269
				SCLUD1.g274
				SCLUD5.g449
		THI20	Hydroxymethylpyrimidine/ phosphomethylpyrimidine kinase	SCLUD17.g355	DAA10728.1	CAY86233.1	-	-	-	SCW03262.1	CCE92033.1
			Thiaminase	SCLUD4.g546	DAA11177.1	CAY86702.1
				SCLUD4.g810	DAA11536.2	CAY87074.1
				SCLUD3.g12
				SCLUD1.g271
		THI6	Thiamine-phosphate diphosphorylase hydroethylthiazole kinase	SCLUD9.g69	DAA11222.1	CAY86746.1	-	-	-	SCW00439.1	CCE92783.1
		phoA/phoB	Alkaline phosphatase	SCLUD6.g293	DAA12314.1	CAY78978.1	SGZ38828.1	OEJ82983.1	OEJ86678.1	SCW03555.1	CCE90265.1
		PHO	Acid Phosphatase	SCLUD8.g349
		ACP1	Low molecular weight phosphotyrosine protein	SCLUD2.g546
		thiN, tpk1	thiamine pyrophosphokinase	SCLUD5.g270	DAA10917.1	CAY86430.1	SGZ38708.1	OEJ84161.1	OEJ90623.1	SCW02871.1	CCE89675.1
		THI80
		adk	Adenylate kinase	SCLUD6.g348	DAA07832.1	CAY78726.1	SGZ40041.1	OEJ82892.1	OEJ90457.1	SCW04070.1	CCE89460.1
		AK		SCLUD4.g499	DAA12068.1	CAY79359.1				SCW04280.1	CCE90324.1
		iscS	Cysteine desulfurase	SCLUD5.g71	DAA07466.1	CAY78186.2	SGZ38025.1	OEJ92425.1	OEJ87060.1	SCW02588.1	CCE90730.1
		NFS1
		THI4	Cysteine-dependent adenosine diphosphate thiazole synthase	SCLUD5.g369	DAA08235.1	CAY79903.1	-	-	-	SCV99606.1	CCE93879.1
		KGD1	a-ketoglutarate dehydrogenase	SCLUD1.g784	DAA08428.1	CAY80382.1	SGZ40352.1	OEJ88524.1	OEJ89393.1	SCW02006.1	CCE91343.1
		JLP1	Alpha-ketoglutarate-dependent sulfonate dioxygenase	SCLUD2.g15	DAA09267.1	CAY81185.1	-	-	-	SCW02968.1	CCE90144.1
				SCLUD2.g16						SCW03855.1	CCE93838.1
				SCLUD7.g251
				SCLUD7.g279
	Thiamine transport	THI7	Thiamine transporter	SCLUD2.g18	DAA09551.1	CAY81466.1	SGZ39033.1	OEJ83779.1	OEJ86818.1	SCW04099.1	CCE93347.1
				SCLUD2.g151	DAA10850.1 DAA10964.1	CAY86357.1
				SCLUD2.g152
				SCLUD8.g246
		THI73	Thiamine pathway transporter	SCLUD9.g69	DAA11222.1	CAY86746.1	-	-	-	SCW00439.1	CCE92783.1
	locus tag	Gene	Product	Pathway
	SCLUD3.g179	got1	aspartate aminotransferase, cytoplasmic	Alanine, Aspartate and Glutamate
	SCLUD1.g969	ansA; ansB	L-asparaginase
	SCLUD1.g394	asnB; asnS	asparagine synthase (glutamine-hydrolysing)
	SCLUD2.g568	Nit2; yafV	omega-amidase
	SCLUD4.g473	gpt; alt	alanine transaminase
	SCLUD2.g571	agxt	alanine-glyoxylate transaminase/ serine-glyoxylate transaminase/ serine-pyruvate transaminase
	SCLUD7.g161	argG; ass1	argininosuccinate synthase
	SCLUD5.g89	argH; ASL	argininosuccinate lyase
	SCLUD10.g162	purA; ADSS	adenylosuccinate synthase
	SCLUD2.g757	purB; ADSL	adenylosuccinate lyase
	SCLUD4.g705	ABAT	4-aminobutyrate aminotransferase / (S)-3-amino-2-methylpropionate transaminase
	SCLUD4.g572	gabD	succinate-semialdehyde dehydrogenase / glutarate-semialdehyde dehydrogenase
	SCLUD1.g524
	SCLUD2.g207	glt1	glutamate synthase
	SCLUD10.g122	gdh2	glutamate dehydrogenase
	SCLUD1.g1326	dghA	glutamate dehydrogenase (NADP+)
	SCLUD1.g990		1-pyrroline-5-carboxylate dehydrogenase
	SCLUD2.g107	glnA; glul	glutamine synthetase
	SCLUD1.g617	ura2	carbamoyl-phosphate synthase / aspartate carbamoyltransferase
	SCLUD2.g64	carB, CPA2	carbamoyl-phosphate synthase large subunit
	SCLUD2.g727	carA, CPA1	carbamoyl-phosphate synthase small subunit
	SCLUD3.g225	glmS, GFPT	glutamine-fructose-6-phosphate transaminase (isomerizing)
	SCLUD11.g6	purF; PPAT	amidophosphoribosyltransferase
	SCLUD1.g844
	SCLUD2.g339	lysC	aspartate kinase	Glycine, serine and threonine metabolism
	SCLUD4.g395	asd	aspartate-semialdehyde dehydrogenase
	SCLUD3.g540	hom	homoserine dehydrogenase
	SCLUD1.g1197	thrB1	homoserine kinase
	SCLUD9.g173	thrC	threonine synthase
	SCLUD4.g794	ltaE	threonine aldolase
	SCLUD5.g159
	SCLUD8.g247	glyA, SHMT	glycine hydroxymethyltransferase
	SCLUD2.g572
	SCLUD2.g571	agxt	alanine-glyoxylate transaminase / serine-glyoxylate transaminase / serine-pyruvate transaminase
	SCLUD7.g165	gpmA	2,3-bisphosphoglycerate-dependent phosphoglycerate mutase
	SCLUD1.g1146
	SCLUD1.g869	glyk	D-glycerate 3-kinase
	SCLUD2.g283	serA	D-3-phosphoglycerate dehydrogenase / 2-oxoglutarate reductase
	SCLUD2.g814	serC	phosphoserine aminotransferase
	SCLUD1.g865	serB	phosphoserine phosphatase
	SCLUD2.g364	ydfG	3-hydroxy acid dehydrogenase / malonic semialdehyde reductase
	SCLUD2.g365
	SCLUD6.g339	alas	5-aminolevulinate synthase
	SCLUD7.g282	tynA	primary-amine oxidase
	SCLUD9.g118	gcyP	glycine dehydrogenase
	SCLUD8.g285	gcyT	aminomethyltransferase
	SCLUD2.g641	pdhD	dihydrolipoamide dehydrogenase
	SCLUD5.g189	gcyH	glycine cleavage system H protein
	SCLUD5.g119	aao	D-amino-acid oxidase
	SCLUD1.g367	pssA	CDP-diacylglycerol---serine O-phosphatidyltransferase
	SCLUD8.g314	pipox	sarcosine oxidase / L-pipecolate oxidase
	SCLUD4.g711	cbs	cystathionine beta-synthase
	SCLUD2.g465	cth	cystathionine gamma-lyase
	SCLUD2.g200	ilvA; tdcB	threonine dehydratase
	SCLUD4.g763	DSD1	D-serine ammonia-lyase
	SCLUD4.g639	trp	tryptophan synthase
	SCLUD8.g220	cysK	cysteine synthase	Cysteine and methionine metabolism
	SCLUD4.g698
	SCLUD4.g586	met17	O-acetylhomoserine/O-acetylserine sulfhydrylase
	SCLUD2.g465	cth	cystathionine gamma-lyase
	SCLUD4.g752	metC	cysteine-S-conjugate beta-lyase
	SCLUD4.g711	cbs	cystathionine beta-synthase
	SCLUD5.g101	mmuM	homocysteine S-methyltransferase
	SCLUD2.g187	metE	5-methyltetrahydropteroyltriglutamate--homocysteine methyltransferase
	SCLUD3.g70	metK	S-adenosylmethionine synthetase
	SCLUD4.g420	mtaP	MTAP; 5'-methylthioadenosine phosphorylase
	SCLUD4.g667	aro8	aromatic amino acid aminotransferase I / 2-aminoadipate transaminase
	SCLUD1.g369
	SCLUD1.g309	ahcY	adenosylhomocysteinase
	SCLUD2.g339	lysC	aspartate kinase
	SCLUD4.g395	asd	aspartate-semialdehyde dehydrogenase
	SCLUD3.g540	hom	homoserine dehydrogenase
	SCLUD3.g80	metX	homoserine O-acetyltransferase/O-succinyltransferase
	SCLUD3.g520	metB	cystathionine gamma-synthase
	SCLUD5.g349
	SCLUD7.g341	ilvE	branched-chain amino acid aminotransferase
	SCLUD3.g556
	SCLUD8.g324	gclc	glutamate--cysteine ligase catalytic subunit
	SCLUD2.g453	gss	glutathione synthase
	SCLUD3.g179	got1	aspartate aminotransferase, cytoplasmic
	SCLUD6.g105	sseA	thiosulfate/3-mercaptopyruvate sulfurtransferase
	SCLUD7.g58	mdh2	malate dehydrogenase
	SCLUD1.g627
	SCLUD5.g415
	SCLUD2.g283	serA	D-3-phosphoglycerate dehydrogenase / 2-oxoglutarate reductase
	SCLUD2.g814	serC	phosphoserine aminotransferase
	SCLUD3.g314	msrC	L-methionine (R)-S-oxide reductase
	SCLUD2.g200	ilvA, ilvB	threonine dehydratase	Valine, leucine and isoleucine metabolism
	SCLUD4.g664	leu1	3-isopropylmalate dehydratase
	SCLUD5.g72	leuB	3-isopropylmalate dehydrogenase
	SCLUD3.g201	ilvB, ilvG, ilvI	acetolactate synthase I/II/III large subunit
	SCLUD5.g92	ilvH, ilvN	acetolactate synthase I/III small subunit
	SCLUD2.g765	ilvC	ketol-acid reductoisomerase
	SCLUD1.g1064	ilvD	dihydroxy-acid dehydratase
	SCLUD7.g341	ilvE	branched-chain amino acid aminotransferase
	SCLUD3.g556
	SCLUD10.g56	leuA	2-isopropylmalate synthase
	SCLUD1.g502
	SCLUD2.g641	pdhD	dihydrolipoamide dehydrogenase
	SCLUD1.g440	acd	acyl-CoA dehydrogenase
	SCLUD8.g354	hibch	3-hydroxyisobutyryl-CoA hydrolase
	SCLUD6.g263	aldh	aldehyde dehydrogenase (NAD+)
	SCLUD3.g17
	SCLUD3.g199
	SCLUD2.g304
	SCLUD1.g1323
	SCLUD4.g705	abat	4-aminobutyrate aminotransferase / (S)-3-amino-2-methylpropionate transaminase
	SCLUD6.g315	atoB	acetyl-CoA C-acetyltransferase
	SCLUD9.g253		hydroxymethylglutaryl-CoA synthase
	SCLUD3.g540	hom	homoserine dehydrogenase	Lysine Metabolism
	SCLUD2.g339	lysC	aspartate kinase
	SCLUD4.g395	asd	aspartate-semialdehyde dehydrogenase
	SCLUD6.g243	lys21, lys20	homocitrate synthase
	SCLUD2.g274
	SCLUD3.g236	aco2	homoaconitase
	SCLUD6.g337	lys4	homoaconitate hydratase
	SCLUD1.g740	lys12	homoisocitrate dehydrogenase
	SCLUD4.g667	aro8	aromatic amino acid aminotransferase I / 2-aminoadipate transaminase
	SCLUD1.g369
	SCLUD2.g544	lys2	L-2-aminoadipate reductase
	SCLUD8.g427	lys9	saccharopine dehydrogenase (NADP+, L-glutamate forming)
	SCLUD5.g443	lys1	saccharopine dehydrogenase (NAD+, L-lysine forming)
	SCLUD4.g405	sucB	2-oxoglutarate dehydrogenase E2 component (dihydrolipoamide succinyltransferase)
	SCLUD2.g641	pdhD	dihydrolipoamide dehydrogenase
	SCLUD6.g315	atoB	acetyl-CoA C-acetyltransferase
	SCLUD4.g572	gabS	succinate-semialdehyde dehydrogenase / glutarate-semialdehyde dehydrogenase
	SCLUD1.g524
	SCLUD8.g314	pipox	sarcosine oxidase / L-pipecolate oxidase
	SCLUD10.g33	set1	[histone H3]-lysine4 N-trimethyltransferase SETD1
	SCLUD3.g164	set2	[histone H3]-lysine36 N-trimethyltransferase
	SCLUD5.g200	dot1	[histone H3]-lysine79 N-trimethyltransferase
	SCLUD6.g263	aldh	aldehyde dehydrogenase (NAD+)
	SCLUD3.g17
	SCLUD3.g199
	SCLUD2.g304
	SCLUD1.g1323
	SCLUD8.g338	argF, argI	ornithine carbamoyltransferase	Arginine and Proline metabolism
	SCLUD7.g161	argF	argininosuccinate synthase
	SCLUD5.g89	argH	argininosuccinate lyase
	SCLUD6.g198	rocF	arginase
	SCLUD6.g271	dur1	urea carboxylase / allophanate hydrolase
	SCLUD2.g107	glnA	glutamine synthetase
	SCLUD10.g122	ghd2	glutamate dehydrogenase
	SCLUD1.g1326	gdhA	glutamate dehydrogenase (NADP+)
	SCLUD3.g179	got1	aspartate aminotransferase, cytoplasmic
	SCLUD4.g473	gpt, alt	alanine transaminase
	SCLUD8.g250	arg2	amino-acid N-acetyltransferase
	SCLUD5.g401	argJ	glutamate N-acetyltransferase / amino-acid N-acetyltransferase
	SCLUD2.g314	arg56	N-acetyl-gamma-glutamyl-phosphate reductase / acetylglutamate kinase
	SCLUD7.g28	argD	acetylornithine aminotransferase
	SCLUD2.g528	fcy1	cytosine/creatinine deaminase
	SCLUD1.g824	speB	agmatinase
	SCLUD3.g361	fms1	polyamine oxidase
	SCLUD3.g362
	SCLUD6.g263	aldh	aldehyde dehydrogenase (NAD+)
	SCLUD3.g17
	SCLUD3.g199
	SCLUD2.g304
	SCLUD1.g1323
	SCLUD8.g384	amiE	amidase
	SCLUD4.g585
	SCLUD1.g818
	SCLUD6.g198	rocF, arg	arginase
	SCLUD3.g483	rocD	ornithine--oxo-acid transaminase
	SCLUD2.g51	proC	pyrroline-5-carboxylate reductase
	SCLUD4.g385	fadM, putB	proline dehydrogenase
	SCLUD1.g990		1-pyrroline-5-carboxylate dehydrogenase
	SCLUD1.g1015	proB	glutamate 5-kinase
	SCLUD2.g441	proA	glutamate-5-semialdehyde dehydrogenase
	SCLUD6.g135	mrp	L-glutamate-5-semialdehyde N-acetyltransferase
	SCLUD1.g438
	SCLUD3.g179	got1	aspartate aminotransferase, cytoplasmic
	SCLUD5.g119	aao	D-amino-acid oxidase
	SCLUD2.g332	hisG	ATP phosphoribosyltransferase	Histidine metabolism
	SCLUD3.g59	his4	phosphoribosyl-ATP pyrophosphohydrolase / phosphoribosyl-AMP cyclohydrolase / histidinol dehydrogenase
	SCLUD1.g465	hisA	phosphoribosylformimino-5-aminoimidazole carboxamide ribotide isomerase
	SCLUD2.g962	his7	imidazole glycerol-phosphate synthase
	SCLUD9.g7
	SCLUD6.g153	hisB	imidazoleglycerol-phosphate dehydratase
	SCLUD1.g771	hisC	histidinol-phosphate aminotransferase
	SCLUD5.g120		histidinol-phosphatase (PHP family)
	SCLUD6.g263	aldh	aldehyde dehydrogenase (NAD+)
	SCLUD3.g17
	SCLUD3.g199
	SCLUD2.g304
	SCLUD1.g1323
	SCLUD1.g682		aldehyde dehydrogenase (NAD(P)+)
	SCLUD1.g683
	SCLUD1.g684
	SCLUD10.g78	carnmt1	carnosine N-methyltransferase
	SCLUD2.g417	egt2	hercynylcysteine S-oxide lyase
	SCLUD8.g350	aroF, aroG, aroH	3-deoxy-7-phosphoheptulonate synthase	Phenylalanine, tyrosine and tryptophan metabolism
	SCLUD2.g963
	SCLUD9.g8
	SCLUD4.g451	aro1	pentafunctional AROM polypeptide
	SCLUD1.g704	aroC	chorismate synthase
	SCLUD6.g52	trp3	anthranilate synthase / indole-3-glycerol phosphate synthase
	SCLUD2.g190	trpE	anthranilate synthase component I
	SCLUD5.g333	trpD	anthranilate phosphoribosyltransferase
	SCLUD7.g150	trpF	phosphoribosylanthranilate isomerase
	SCLUD4.g639	trp	tryptophan synthase
	SCLUD2.g656		chorismate mutase
	SCLUD6.g204	tyr1	prephenate dehydrogenase (NADP+)
	SCLUD7.g40	pheA2	prephenate dehydratase
	SCLUD3.g179	got1	aspartate aminotransferase, cytoplasmic
	SCLUD1.g771	hisC	histidinol-phosphate aminotransferase
	SCLUD4.g667	aro8	aromatic amino acid aminotransferase I / 2-aminoadipate transaminase
	SCLUD1.g369
	SCLUD10.g107	aro9	aromatic amino acid aminotransferase II
	SCLUD7.g310	hpdD	4-hydroxyphenylpyruvate dioxygenase
	SCLUD7.g282	tynA	primary-amine oxidase
	SCLUD1.g682		aldehyde dehydrogenase (NAD(P)+)
	SCLUD1.g683
	SCLUD1.g684
	SCLUD6.g263	aldh	aldehyde dehydrogenase (NAD+)
	SCLUD3.g17
	SCLUD3.g199
	SCLUD2.g304
	SCLUD1.g1323
	SCLUD2.g216	frmA, adh5, adhC	S-(hydroxymethyl)glutathione dehydrogenase / alcohol dehydrogenase
	SCLUD7.g149	adhP	alcohol dehydrogenase, propanol-preferring
	SCLUD3.g204
	SCLUD2.g515
	SCLUD1.g1327
	SCLUD4.g572	gabD	succinate-semialdehyde dehydrogenase / glutarate-semialdehyde dehydrogenase
	SCLUD1.g524
	SCLUD2.g632	aro10	phenylpyruvate decarboxylase
	SCLUD7.g310	hppD	4-hydroxyphenylpyruvate dioxygenase
	SCLUD8.g384	amiE	amidase
	SCLUD4.g585
	SCLUD1.g818
	SCLUD4.g405	sucB	2-oxoglutarate dehydrogenase E2 component (dihydrolipoamide succinyltransferase)
	SCLUD2.g641	pdhD	dihydrolipoamide dehydrogenase
	SCLUD6.g315	atoB	acetyl-CoA C-acetyltransferase
	SCLUD8.g230	bna3	kynurenine aminotransferase
	SCLUD1.g512		unspecific monooxygenase
	SCLUD6.g300	katE, catB, srpA	catalase
	SCLUD1.g493
	SCLUD4.g705	GABAT	4-aminobutyrate aminotransferase	GABA metabolism
	SCLUD1.g824	gbu1	Guanidinobutyrase
	SCLUD1.g728	AVT7	Vacuolar amino acid transporter 7	Transporters
	SCLUD1.g1053	AVT1	Vacuolar amino acid transporter 1
	SCLUD1.g1151	AVT3	Vacuolar amino acid transporter 3
	SCLUD2.g137	AVT6	Vacuolar amino acid transporter 6
	SCLUD2.g496	AGP2	General amino acid permease AGP2
	SCLUD3.g96	AVT2	Vacuolar amino acid transporter 2
	SCLUD3.g222	VBA1	Vacuolar basic amino acid transporter 1
	SCLUD5.g337	YPQ2	Probable vacuolar amino acid transporter YPQ2
	SCLUD6.g155	AGP1	General amino acid permease AGP1
	SCLUD7.g113	YPQ1	Probable vacuolar amino acid transporter YPQ1
	SCLUD10.g124	VBA5	Vacuolar basic amino acid transporter 5
	SCLUD2.g759	MUP1	High-affinity methionine permease
	SCLUD4.g800	MUP3	Low-affinity methionine permease
	SCLUD1.g898 SCLUD1.g899	UGP	GABA-specific permease
	SCLUD1.g1080
	SCLUD7.g315
	SCLUD1.g1209	HIP1	Histidine permease OS
	SCLUD2.g293	PUT4	Proline-specific permease OS
	SCLUD6.g155	AGP1	General amino acid permease
	SCLUD8.g300
	SCLUD2.g496	AGP2	General amino acid permease
	SCLUD3.g64	GNP1	High-affinity glutamine permease
	SCLUD3.g100	LYP1	Lysine-specific permease
	SCLUD3.g102
	SCLUD3.g101	CAN1	Arginine permease
	SCLUD8.g433	CTR	choline transport protein
	SCLUD9.g45
	SCLUD8.g366	BAP	Leu/Val/Ile amino-acid permease
	SCLUD8.g368

## Sheet: Table S7_revised
Sup Table S7 - List of S. ludwigii UTAD17 genes predicted to be involved in pathways leading to the formation of aroma compounds. The closest orthologue identified in S. cerevisiae are also indicated
	Aroma molecule	Function	S. cerevisiae S288c orthologue	S. ludwigii UTAD17
	Acetaldehyde	Pyruvate decarboxylase	PDC1,5,6	SCLUD1.g918
		Pyruvate decarboxylase	PDC1,5,6	SCLUD1.g630
	Acetate esters	probable alcohol acetyl-transferase	-	SCLUD2.g693
		probable alcohol acetyl-transferase	-	SCLUD6.g215
		probable alcohol acetyl-transferase	-	SCLUD4.g700
	Ethyl esters	related to Medium-chain fatty acid ethyl ester synthase/esterase 2	EHT1	SCLUD6.g224
	Fatty Acids	related to acetyl-CoA hydrolase	ACH1	SCLUD4.g581
	Fatty Acids/Ethyl esters	probable 2-enoyl thioester reductase	ETR1	SCLUD1.g408
		probable malonyl-CoA:ACP transferase	MCT1	SCLUD6.g183
	Higher alcohols	probable Alcohol dehydrogenase	ADH1,2,5,6	SCLUD7.g149
		probable Alcohol dehydrogenase	ADH1,2,5,6	SCLUD1.g1327
		probable Alcohol dehydrogenase	ADH1,2,5,6	SCLUD2.g515
		related to Isoamyl acetate-hydrolyzing esterase	IAH1	SCLUD5.g299
		probable S-(hydroxymethyl)glutathione dehydrogenase	SFA1	SCLUD2.g216
	Hydrogen sulfide	probable Adenylyl-sulfate kinase	MET14	SCLUD3.g281
		related to glutamate-cysteine ligase	GSH1	SCLUD8.g324
		probable O-acetyl homoserine-O-acetyl serine sulfhydrylase	MET17	SCLUD4.g586
		probable D-3-phosphoglycerate dehydrogenase 2	SER33	SCLUD2.g283
		probable cystathionine beta-synthase	CYS4	SCLUD4.g711
		related to aspartokinase	HOM3	SCLUD2.g339
		related to glutathione synthetase	GSH2	SCLUD2.g453
		probable cystathionine gamma-lyase	CYS3	SCLUD2.g465
		related to phosphoserine phosphatase	SER2	SCLUD1.g865
		related to Sulfate permease 1	SUL1	SCLUD4.g466
		probable cobalamin-independent methionine synthase	MET6	SCLUD2.g187
		S-adenosylmethionine synthase 1	SAM1	SCLUD3.g70
		related to Sulfite reductase [NADPH] flavoprotein component	MET10	SCLUD1.g472
		probable Sulfate adenylyltransferase	MET3	SCLUD1.g851
		related to Sulfite reductase [NADPH] subunit beta	MET5	SCLUD3.g536
		probable homoserine dehydrogenase	HOM6	SCLUD3.g540
		probable glutathione reductase	GLR1	SCLUD6.g229
		related to homoserine O-acetyltransferase	MET2	SCLUD3.g80
		related to low-affinity methionine permease	MUP1	SCLUD2.g759
		related to Phosphoadenosine phosphosulfate reductase	MET16	SCLUD2.g34
		probable aspartate-semialdehyde dehydrogenase	HOM2	SCLUD4.g395
		related to cystathionine gamma-synthase	STR2	SCLUD3.g520
		related to phosphoserine aminotransferase	SER1	SCLUD2.g814
	Terpenes	Beta-glucosidase	-	SCLUD4.g736
	Thiols	related to Gamma-glutamyltransferase	ECM38	SCLUD2.g802
		related to putative cystathionine beta-lyase	CYS3	SCLUD2.g465
		probable cystathionine gamma-lyase	CYS3	SCLUD4.g752
		probable Oligopeptide transporter 2	OPT1	SCLUD2.g111
		probable Oligopeptide transporter 2	OPT1	SCLUD2.g928
		probable Oligopeptide transporter 2	OPT1	SCLUD1.g871
		probable Cys-Gly metallodipeptidase DUG1	DUG1	SCLUD1.g301
		related to Lactoylglutathione lyase	GLO1	SCLUD9.g153
		Probable kynurenine--oxoglutarate transaminase BNA3	BNA3	SCLUD8.g230

## Sheet: Table S8_revised
Table S8- Genes coding for b-mannosyltransferases found in the genome of S. ludwigii UTAD17 and their orthologues in other Saccharomycodeacea and Saccharomycetacea species used in the comparative proteomic analysis, and in C. albicans and P. pastoris.
Locus tag	Gene	Product	S. cerevisiae S288c	S. cerevisiae EC1118	H. guilliermondii UTAD222	H. osmophila AWRI3579	H.uvarum AWRI3580	L. fermentati	T. delbruecki CBS1146	C. albicans SC5314	P. pastoris ATCC28485
SCLUD3.g83	BMT3	b-Mannosyl transferase 3	-	-	-	OEJ80459.1	-	-	CCE93880.1	AOW28373.1	ANZ77496.1
SCLUD3.g84	BMT2	b-Mannosyl transferase 2								AOW30255.1
SCLUD3.g85	BMT1	b-Mannosyl transferase 1								AOW28721.1	ANZ77074.1
SCLUD3.g86	BMT4	b-Mannosyl transferase 4							CCE93390.1	AOW27202.1
SCLUD3.g87	BMT4	b-Mannosyl transferase 4							CCE93880.1	AOW28721.1
		C. albicans SC5314				P. pastoris ATCC28485				H. osmophila AWRI3579				T. delbruecki
		Best Hit	E-value	Identity (%)	Query coverage (%)	Best Hit	E-value	Identity (%)	Query coverage (%)	Best Hit	E-value	Identity (%)	Query coverage (%)	Best Hit	E-value	Identity (%)	Query coverage (%)
SCLUD3.g83	BMT3	AOW28373.1	1.22E-30	26.5	57.27	ANZ77496.1	1.89E-24	27.7	45.54	OEJ80459.1	5.86E-63	27.7	61.73	CCE93880.1	6.82E-92	32.3	82.40
SCLUD3.g84	BMT2	AOW30255.1	7.39E-29	22.7	89.04		1.06E-51	30.3	65.21		2.12E-106	32.0	89.4		7.44E-121	36.6	88.36
SCLUD3.g85	BMT1	AOW28721.1	6.28E-31	24.5	98.04	ANZ77074.1	3.04E-45	27.8	75.87		1.32E-101	33.7	89.59		1.22E-115	40.2	86.12
SCLUD3.g86	BMT4	AOW27202.1	1.26E-36	26.5	76.21		3.50E-34	28.4	51.84		1.34E-125	37.1	95.15	CCE93390.1	3.02E-108	37.9	77.09
SCLUD3.g87	BMT4	AOW28721.1	2.77E-34	25.9	62.14		9.21E-41	24.8	75.33		2.41E-124	38.5	72.43	CCE93880.1	5.87E-118	37.7	80.34

## Sheet: Table S9_revised
	Table S9- Identification in the predicted S. ludwigii UTAD17 ORFeome of orthologues for the genes described to mediate S. cerevisiae tolerance to high concentrations of ethanol, glucose and to vinification conditions (also known as the fermentome). The datasets of the S. cerevisiae genes were retrieved from Teixeira et al., (2009), Teixeira et al., (2010) and Walker et al., (2014). The genes shad…
Fermentome
S. cerevisiae ORF	S. cerevisiae gene	S. cerevisiae S288c NCBI accession number	S. cerevisiae EC1118 NCBI accession number	Function	S. ludwigii UTAD17 orthologue	H. guilliermondii UTAD222 orthologue
YJR105W	ADO1	DAA08890.1	CAY80818.1	Adenosine kinase	SCLUD2.g58	HGUI_04030
YMR116C	ASC1	DAA10013.1	CAY81935.1	G-protein beta subunit and guanine dissociation inhibitor for Gpa2p	SCLUD3.g191	HGUI_02700
YHR171W	ATG7	DAA06864.1	CAY80185.1	Autophagy-related protein and dual specificity member of the E1 family	SCLUD1.g1137	HGUI_00802
YCR063W	BUD31	DAA07536.1	CAY78268.1	Component of the SF3b subcomplex of the U2 snRNP	SCLUD9.g177	HGUI_02570
YAL021C	CCR4	DAA06967.1	CAY77630.1	Component of the CCR4-NOT transcriptional complex	SCLUD2.g449	HGUI_01278
YGR092W	DBF2	DAA08185.1	CAY79852.1	Ser/Thr kinase involved in transcription and stress response	SCLUD1.g360	HGUI_02177
YCL016C	DCC1	DAA07467.1	CAY78187.2	Subunit of a complex with Ctf8p and Ctf18p	SCLUD5.g69	HGUI_00223
YOR080W	DIA2	DAA10859.2	CAY86367.1	Origin-binding F-box protein	SCLUD7.g307	-
YDR069C	DOA4	DAA11915.1	CAY78576.1	Ubiquitin hydrolase	SCLUD4.g551	HGUI_00332
YGL043W	DST1	DAA08057.1	CAY79716.1	General transcription elongation factor TFIIS	SCLUD4.g709	HGUI_00938
YOL087C	DUF1	DAA10697.1	CAY86203.1	Ubiquitin-binding protein of unknown function	SCLUD7.g146	-
YML008C	ERG6	DAA09890.1	CAY81815.1	Delta(24)-sterol C-methyltransferase	SCLUD5.g224	HGUI_01365
YER020W	GPA2	DAA07673.1	CAY79187.1	Nucleotide binding alpha subunit of the heterotrimeric G protein	SCLUD2.g62	HGUI_01930
YML048W	GSF2	DAA09851.1	CAY81776.1	Endoplasmic reticulum (ER) localized integral membrane protein	SCLUD2.g411	HGUI_00108
YPL254W	HFI1	DAA11183.1	CAY86705.1	Adaptor protein required for structural integrity of the SAGA complex	SCLUD9.g139	HGUI_02391
YLR113W	HOG1	DAA09427.1	CAY81350.1	Mitogen-activated protein kinase involved in osmoregulation	SCLUD4.g437	HGUI_03922
YFR053C	HXK1	DAA12496.1	CAY79505.1	Hexokinase isoenzyme 1	SCLUD1.g275	HGUI_01573
YJL124C	LSM1	DAA08678.1	CAY80661.2	Lsm (Like Sm) protein	SCLUD1.g441	HGUI_03951
YOR221C	MCT1	DAA10992.1	CAY86504.1	Predicted malonyl-CoA:ACP transferase	SCLUD6.g183	-
YKR007W	MEH1	DAA09163.1	CAY81089.1	Component of the EGO and GSE complexes	SCLUD3.g273	-
YDR268W	MSW1	DAA12112.1	CAY78770.1	Mitochondrial tryptophanyl-tRNA synthetase	SCLUD5.g344	HGUI_00947
YDR456W	NHX1	DAA12290.1	CAY78953.1	Na+/H+ and K+/H+ exchanger	SCLUD1.g1296	HGUI_02516
YOR209C	NPT1	DAA10981.1	CAY86494.1	Nicotinate phosphoribosyltransferase	SCLUD6.g167	HGUI_02827
YML103C	NUP188	DAA09795.1	CAY81715.1	Subunit of the inner ring of the nuclear pore complex (NPC)	SCLUD9.g230	-
YKL134C	OCT1	DAA09028.2	CAY80958.1	Mitochondrial intermediate peptidase	SCLUD3.g192	HGUI_02701
YHL020C	OPI1	DAA06665.1	CAY80260.1	Transcriptional regulator of a variety of genes	SCLUD3.g367	HGUI_00221
YBR279W	PAF1	DAA07394.1	CBK39356.1	Component of the Paf1p complex involved in transcription elongation	SCLUD8.g216	HGUI_03035
YCR077C	PAT1	DAA07549.2	CAY78281.1	Deadenylation-dependent mRNA-decapping factor	SCLUD8.g398	HGUI_03359
YJL128C	PBS2	DAA08673.2	CAY80655.2	MAP kinase kinase of the HOG signaling pathway	SCLUD1.g619	HGUI_00820
YKL197C	PEX1	DAA08969.1	CAY80895.1	AAA family ATPase peroxin 1	SCLUD2.g402	HGUI_00692
YPL268W	PLC1	DAA11168.1	CAY86692.1	Phospholipase C	SCLUD2.g887	HGUI_00692
YJR059W	PTK2	DAA08846.1	CAY80774.1	Serine/threonine protein kinase	SCLUD2.g401	HGUI_00125
YJR033C	RAV1	DAA08822.1	CAY80750.1	Subunit of RAVE complex (Rav1p, Rav2p, Skp1p)	SCLUD5.g55	-
YDR202C	RAV2	DAA12044.1	CAY78706.1	Subunit of RAVE complex (Rav1p, Rav2p, Skp1p)	SCLUD6.g376	-
YOR265W	RBL2	DAA11031.1	CAY86545.1	Protein involved in microtubule morphogenesis	SCLUD6.g83	-
YEL050C	RML2	DAA07604.1	CAY79110.1	Mitochondrial ribosomal protein of the large subunit (L2)	SCLUD5.g237	HGUI_02185
YDL076C	RXT3	DAA11783.1	CAY78433.1	Component of the Rpd3L histone deacetylase complex	SCLUD3.g438	-
YMR263W	SAP30	DAA10163.1	CAY82095.1	Component of Rpd3L histone deacetylase complex	SCLUD9.g193	-
YOL004W	SIN3	DAA10779.1	CAY86286.1	Component of both the Rpd3S and Rpd3L histone deacetylase complexes	SCLUD2.g863	HGUI_00715
YBR289W	SNF5	DAA07404.2	CBK39366.1	Subunit of the SWI/SNF chromatin remodeling complex	SCLUD5.g400	-
YJL036W	SNX4	DAA08763.1	CAY80743.2	Sorting nexin	SCLUD1.g1048	HGUI_00395
YGR063C	SPT4	DAA08159.1	CAY79823.1	Spt4p/5p (DSIF) transcription elongation factor complex subunit	SCLUD7.g258	HGUI_03619
YLR369W	SSQ1	DAA09672.1	CAY81595.1	Mitochondrial hsp70-type molecular chaperone	SCLUD5.g152	HGUI_01132
YPR074C	TKL1	DAA11494.1	CBK39189.1	Transketolase	SCLUD2.g547	HGUI_01417
YDR457W	TOM1	DAA12291.1	CAY78954.1	E3 ubiquitin ligase of the hect-domain class	SCLUD1.g1293	HGUI_02519
YNL079C	TPM1	DAA10466.1	CAY82524.1	Major isoform of tropomyosin	SCLUD1.g805	HGUI_02531
YBR126C	TPS1	DAA07243.1	CBK39198.1	Synthase subunit of trehalose-6-P synthase/phosphatase complex	SCLUD2.g506	HGUI_00959
YDR074W	TPS2	DAA11920.1	CAY78581.1	Phosphatase subunit of the trehalose-6-P synthase/phosphatase complex	SCLUD4.g544	HGUI_00336
YJL129C	TRK1	DAA08672.1	CAY80654.2	Component of the Trk1p-Trk2p potassium transport system	SCLUD1.g618	HGUI_03358
YEL013W	VAC8	DAA07640.1	CAY79153.1	Phosphorylated and palmitoylated vacuolar membrane protein	SCLUD5.g129	HGUI_00272
YDR247W	VHS1	DAA12088.1	CAY78748.1	Cytoplasmic serine/threonine protein kinase	SCLUD6.g317	HGUI_02803
YDL185W	VMA1	DAA11677.1	CAY78324.1	Subunit A of the V1 peripheral membrane domain of V-ATPase	SCLUD2.g270	HGUI_01516
YHR039C-A	VMA10	DAA06731.1	CAY80326.1	Subunit G of the V1 peripheral membrane domain of V-ATPase	SCLUD1.g994	-
YPR036W	VMA13	DAA06731.1	CAY80326.1	Subunit H of the V1 peripheral membrane domain of V-ATPase	SCLUD2.g106	HGUI_03269
YHR026W	VMA16	DAA06717.1	CAY80310.1	Subunit c'' of the vacuolar ATPase	SCLUD1.g1198	HGUI_02916
YBR127C	VMA2	DAA07244.1	CBK39201.1	Subunit B of V1 peripheral membrane domain of vacuolar H+-ATPase	SCLUD2.g504	HGUI_00958
YEL027W	VMA3	DAA07625.1	CAY79136.1	Proteolipid subunit c of the V0 domain of vacuolar H(+)-ATPase	SCLUD5.g147	HGUI_01647
YOR332W	VMA4	DAA11094.1	CAY86613.1	Subunit E of the V1 domain of the vacuolar H+-ATPase (V-ATPase)	SCLUD2.g435	HGUI_00975
YKL080W	VMA5	DAA09077.1	CAY81009.1	Subunit C of the V1 peripheral membrane domain of V-ATPase	SCLUD5.g406	HGUI_03910
YLR447C	VMA6	DAA09747.1	CAY81670.1	Subunit d of the V0 integral membrane domain of V-ATPase	SCLUD3.g496	HGUI_03250
YGR020C	VMA7	DAA08116.1	CAY79780.1	Subunit F of the V1 peripheral membrane domain of V-ATPase	SCLUD4.g713	HGUI_02022
YEL051W	VMA8	DAA07603.1	CAY79108.1	Subunit D of the V1 peripheral membrane domain of V-ATPase	SCLUD5.g235	HGUI_02183
YOR270C	VPH1	DAA11036.1	CAY86549.1	Subunit a of vacuolar-ATPase V0 domain	SCLUD6.g79	HGUI_02926
YKL119C	VPH2	DAA09041.1	CAY80972.1	Integral membrane protein required for V-ATPase function	SCLUD3.g207	-
YDR080W	VPS41	DAA11927.1	CAY78587.1	Subunit of the HOPS endocytic tethering complex	SCLUD4.g527	-
YGR285C	ZUO1	DAA08373.1	CAY80044.1	Ribosome-associated chaperone	SCLUD11.g11	HGUI_00773
Fermentome genes absent in S. ludwigii UTAD17
ORF	Gene			Product
YDR022C	ATG31			Autophagy-specific protein required for autophagosome formation
YFL023W	BUD27			Unconventional prefoldin protein involved in translation initiation
YBR131W	CCZ1			Subunit of a heterodimeric guanine nucleotide exchange factor (GEF)
YNL225C	CNM67			Component of the spindle pole body outer plaque
YCL007C	CWH36			Dubious open reading frame
YDL035C	GPR1			Plasma membrane G protein coupled receptor (GPCR)
YEL044W	IES6			Component of the INO80 chromatin remodeling complex
YLL007C	LMO1			Homolog of mammalian ELMO (Engulfment and celL MOtility)
YNL076W	MKS1			Pleiotropic negative transcriptional regulator
YKR082W	NUP133			Subunit of Nup84p subcomplex of nuclear pore complex (NPC)
YMR123W	PKR1			V-ATPase assembly factor
YER185W	PUG1			Plasma membrane protein involved in protoprophyrin and heme transport
YDR289C	RTT103			Protein involved in transcription termination by RNA polymerase II
YBR077C	SLM4			Component of the EGO and GSE complexes
YPR101W	SNT309			Member of the NineTeen Complex (NTC)
YAL047C	SPC72			Gamma-tubulin small complex (gamma-TuSC) receptor
YPL180W	TCO89			Subunit of TORC1 (Tor1p or Tor2p-Kog1p-Lst8p-Tco89p)
YOR106W	VAM3			Syntaxin-like vacuolar t-SNARE
YHR060W	VMA22			Protein that is required for vacuolar H+-ATPase (V-ATPase) function
YDR369C	XRS2			Protein required for DNA repair
YDR433W	YDR433W			Dubious open reading frame
YFL012W	YFL012W			Putative protein of unknown function
YGR064W	YGR064W			Dubious open reading frame
YJL056C	ZAP1			Zinc-regulated transcription factor
Ethanol-resistance genes
ORF	Gene	S. cerevisiae S288c NCBI accession number	S. cerevisiae EC1118 NCBI accession number	Function	UTAD17 homologue
YLR027C	AAT2	DAA09345	CAY81265.1	Cytosolic aspartate aminotransferase involved in nitrogen metabolism	SCLUD3.g179
YMR072W	ABF2		CAY81890.1	Mitochondrial DNA-binding protein	SCLUD3.g247
YLR144C	ACF2	DAA09454.1	CAY81379.1	Intracellular beta-1,3-endoglucanase	SCLUD4.g381
YLR304C	ACO1	DAA09613.1	CAY81533.1	Aconitase	SCLUD4.g588
YKL206C	ADD66	DAA06964.1	CAY80890.1	Protein involved in 20S proteasome assembly	SCLUD2.g444
YAR015W	ADE1	DAA06994.1	CAY81266.1	N-succinyl-5-aminoimidazole-4-carboxamide ribotide synthetase	SCLUD7.g127
YNL220W	ADE12	DAA10336.1	CAY82386.1	Adenylosuccinate synthase	SCLUD10.g162
YOR128C	ADE2	DAA10902.1	CAY86415.1	Phosphoribosylaminoimidazole carboxylase	SCLUD5.g289
YMR300C	ADE4	DAA10201.1		Phosphoribosylpyrophosphate amidotransferase (PRPPAT)	SCLUD1.g844
YER087W	AIM10	DAA07747.1	CAY79266.1	Protein with similarity to tRNA synthetases	SCLUD2.g198
YAL049C	AIM2	DAA06937.1		Cytoplasmic protein involved in mitochondrial function or organization	SCLUD1.g1313
YJL046W	AIM22		CAY80735.2	Putative lipoate-protein ligase	SCLUD1.g1292
YJL131C	AIM23	DAA08670.1	CAY80652.2	Mitochondrial translation initiation factor 3 (IF3, mIF3)	SCLUD1.g616
YPL061W	AIM33	DAA12113.1	CAY81733.1	Protein of unknown function, highly conserved across species	SCLUD4.g599
YMR092C	AIP1	DAA08730.1		Actin cortical patch component	SCLUD8.g212
YPL061W	ALD6	DAA11369.1	CAY86900.1	Cytosolic aldehyde dehydrogenase	SCLUD6.g263
YPL227C	ALG5	DAA11209.1		UDP-glucose:dolichyl-phosphate glucosyltransferase	SCLUD9.g95
YOR002W	ALG6	DAA10784.1	CAY86733.1	Alpha 1,3 glucosyltransferase	SCLUD2.g870
YOR067C	ALG8	DAA10846.1	CAY86353.1	Glucosyl transferase	SCLUD5.g379
YJL024C	APS3	DAA08774.1	CAY80701.1	Small subunit of the clathrin-associated adaptor complex AP-3	SCLUD1.g879
YDR127W	ARO1	DAA11973.1	CAY78632.1	Pentafunctional arom protein	SCLUD4.g451
YGL148W	ARO2	DAA07962.1	CAY79618.1	Bifunctional chorismate synthase and flavin reductase	SCLUD1.g704
YDR035W	ARO3	DAA11883.1	CAY78546.1	3-deoxy-D-arabino-heptulosonate-7-phosphate (DAHP) synthase	SCLUD8.g350
YPR060C	ARO7	DAA11481.1	CAY87016.1	Chorismate mutase	SCLUD2.g656
YHR129C	ARP1	DAA12401.1	CAY80138.1	Actin-related protein of the dynactin complex	SCLUD2.g577
YDL088C	ASM4		CAY78420.1	FG-nucleoporin component of central core of nuclear pore complex (NPC)	SCLUD1.g1194
YCR068W	ATG15	DAA07540.1	CAY78272.1	Phospholipase	SCLUD9.g182
YPL100W	ATG21	DAA09999.1	CAY86861.1	Phosphoinositide binding protein	SCLUD3.g210
YNR020C	ATP23		CAY82213.1	Putative metalloprotease of the mitochondrial inner membrane	SCLUD4.g447
YKL016C	ATP7	DAA09140.1		Subunit d of the stator stalk of mitochondrial F1F0 ATP synthase	SCLUD5.g435
YPR122W	AXL1	DAA11537.1	CAY87075.1	Haploid specific endoprotease of a-factor mating pheromone	SCLUD1.g486
YIL124W	AYR1	DAA08429.1	CAY80383.1	Bifunctional triacylglycerol lipase and 1-acyl DHAP reductase	SCLUD1.g783
YDR375C	BCS1	DAA12217.1	CAY78877.1	Protein translocase and chaperone required for Complex III assembly	SCLUD5.g300
YER177W	BMH1	DAA07840.1	CAY79367.1	14-3-3 protein, major isoform	SCLUD4.g492
YNL271C	BNI1	DAA10289.2	CAY80347.1	Formin; polarisome component	SCLUD3.g98
YNL233W	BNI4	DAA10325.1	CAY82375.1	Targeting subunit for Glc7p protein phosphatase	SCLUD10.g175
YER114C	BOI2	DAA07774.1		Protein implicated in polar growth, functionally redundant with Boi1p	SCLUD2.g143
YNR051C	BRE5		CAY82246.1	Ubiquitin protease cofactor	SCLUD5.g38
YPL084W	BRO1	DAA11349.1	CAY86877.1	Cytoplasmic class E vacuolar protein sorting (VPS) factor	SCLUD6.g237
YPL069C	BTS1	DAA11362.1	CAY86892.1	Geranylgeranyl diphosphate synthase (GGPS)	SCLUD6.g260
YLR319C	BUD6	DAA09628.1	CAY81547.1	Actin- and formin-interacting protein	SCLUD4.g684
YNL288W	CAF40	DAA10271.1	CAY82323.1	Component of the CCR4-NOT transcriptional complex	SCLUD7.g111
YIL034C	CAP2	DAA08514.1	CAY80475.1	Beta subunit of the capping protein heterodimer (Cap1p and Cap2p)	SCLUD2.g356
YGR174C	CBP4	DAA08269.1	CAY79936.1	Mitochondrial protein required for assembly of cytochrome bc1 complex	SCLUD1.g880
YDR197W	CBS2	DAA12060.1	CAY78701.1	Mitochondrial translational activator of the COB mRNA	SCLUD6.g362
	CCS1		CAY81861.1	Copper chaperone for superoxide dismutase Sod1p	SCLUD4.g401
YCR002C	CDC10	DAA07481.1	CAY78203.2	Component of the septin ring, required for cytokinesis	SCLUD5.g108
YGL019W	CKB1	DAA08079.1	CAY79739.1	Beta regulatory subunit of casein kinase 2 (CK2)	SCLUD4.g675
YOR039W	CKB2	DAA10822.1	CAY86326.1	Beta' regulatory subunit of casein kinase 2 (CK2)	SCLUD5.g346
YNL298W	CLA4	DAA10262.1	CAY82315.1	Cdc42p-activated signal transducing kinase	SCLUD7.g70
YIL157C	COA1		CAY80349.1	Mitochondrial inner membrane protein	SCLUD7.g331
YNL051W	COG5		CAY82550.1	Component of the conserved oligomeric Golgi complex	SCLUD3.g147
YBR003W	COQ1		CAY77788.1	Hexaprenyl pyrophosphate synthetase	SCLUD1.g527
YOL008W	COQ10		CAY86282.1	Coenzyme Q (ubiquinone) binding protein	SCLUD2.g856
YNR041C	COQ2		CAY82236.1	Para hydroxybenzoate polyprenyl transferase	SCLUD8.g409
YDR204W	COQ4		CAY78708.1	Protein with a role in ubiquinone (Coenzyme Q) biosynthesis	SCLUD6.g375
YML110C	COQ5		CAY81708.1	2-hexaprenyl-6-methoxy-1,4-benzoquinone methyltransferase	SCLUD9.g223
YLR201C	COQ9		CAY81433.1	Protein required for ubiquinone biosynthesis and respiratory growth	SCLUD2.g879
YPL172C	COX10		CAY86787.1	Heme A:farnesyltransferase	SCLUD6.g87
YPL132W	COX11		CAY86829.1	Protein required for delivery of copper to Cox1p	SCLUD6.g181
YLR038C	COX12		CAY81276.1	Subunit VIb of cytochrome c oxidase	SCLUD1.g433
YJL003W	COX16		CBK33730.1	Mitochondrial inner membrane protein	SCLUD6.g147
YGR062C	COX18		CAY79822.1	Protein required for membrane insertion of C-terminus of Cox2p	SCLUD7.g257
YLL018C-A	COX19		CAY81221.1	Protein required for cytochrome c oxidase assembly	SCLUD4.g725
YHR116W	COX23		CAY80125.1	Protein that functions in mitochondrial copper homeostasis	SCLUD7.g146
YDL067C	COX9		CAY78441.1	Subunit VIIa of cytochrome c oxidase (Complex IV)	SCLUD3.g423
YML078W	CPR3		CAY81743.1	Mitochondrial peptidyl-prolyl cis-trans isomerase (cyclophilin)	SCLUD4.g397
YPL181W	CTI6		CAY86778.1	Component of the Rpd3L histone deacetylase complex	SCLUD9.g14
YBR291C	CTP1		CBK39368.1	Mitochondrial inner membrane citrate transporter	SCLUD5.g398
YPR124W	CTR1		CAY87077.1	High-affinity copper transporter of plasma membrane	SCLUD1.g446
YAL039C	CYC3		CAY77606.1	Cytochrome c heme lyase (holocytochrome c synthase)	SCLUD5.g173
YKL087C	CYT2		CAY81003.1	Cytochrome c1 heme lyase	SCLUD5.g418
YGR092W	DBF2		CAY79852.1	Ser/Thr kinase involved in transcription and stress response	SCLUD1.g360
YPR111W	DBF20		CAY87064.1	Ser/Thr kinase involved in late nuclear division	SCLUD1.g360
YHR011W	DIA4		CAY80294.1	Probable mitochondrial seryl-tRNA synthetase	SCLUD1.g1272
YKR035W-A	DID2		CAY81116.1	Class E protein of the vacuolar protein-sorting (Vps) pathway	SCLUD8.g302
YKL002W	DID4		CAY81081.1	Class E Vps protein of the ESCRT-III complex	SCLUD3.g282
YNL001W	DOM34		CAY82191.1	Protein that facilitates ribosomal subunit dissociation	SCLUD5.g110
YDR121W	DPB4		CAY78626.1	Subunit of DNA pol epsilon and of ISW2 chromatin accessibility complex	SCLUD4.g461
YMR287C	DSS1		CAY82120.1	3'-5' exoribonuclease	SCLUD10.g139
YGL043W	DST1		CAY79716.1	General transcription elongation factor TFIIS	SCLUD8.g357
YBR078W	ECM33			GPI-anchored protein of unknown function	SCLUD2.g684
YMR202W	ERG2		CAY82033.1	C-8 sterol isomerase	SCLUD9.g148
YLR056W	ERG3		CAY81294.1	C-5 sterol desaturase	SCLUD2.g615
YMR015C	ERG5		CAY81839.1	C-22 sterol desaturase	SCLUD3.g385
YML008C	ERG6		CAY81815.1	Delta(24)-sterol C-methyltransferase	SCLUD5.g224
YGL054C	ERV14		CAY79709.1	COPII-coated vesicle protein	SCLUD2.g898
YGR284C	ERV29		CAY80043.1	Protein localized to COPII-coated vesicles	SCLUD11.g12
YBR026C	ETR1		CAY77809.1	2-enoyl thioester reductase	SCLUD1.g408
YDR261C	EXG2		CAY78762.1	Exo-1,3-beta-glucanase	SCLUD1.g1251
YER060W-A	FCY22			Putative purine-cytosine permease	SCLUD2.g325
YLR077W	FMP25		CAY81314.1	Protein required for assembly of respiratory complex III	SCLUD2.g729
YER145C	FTR1		CAY79331.1	High affinity iron permease	SCLUD2.g771
YAL022C	FUN26		CAY77629.1	High affinity, broad selectivity, nucleoside/nucleobase transporter	SCLUD2.g448
YBR021W	FUR4		CAY77804.1	Plasma membrane localized uracil permease	SCLUD7.g343
YGL195W	GCN1		CAY79573.1	Positive regulator of the Gcn2p kinase activity	SCLUD4.g762
YDR283C	GCN2			Protein kinase	SCLUD1.g988
YKR026C	GCN3		CAY81106.1	Alpha subunit of translation initiation factor eIF2B	SCLUD8.g322
YEL009C	GCN4		CAY79156.1	bZIP transcriptional activator of amino acid biosynthetic genes	SCLUD1.g1120
YDL226C	GCS1		CAY79059.1	ADP-ribosylation factor GTPase activating protein (ARF GAP)	SCLUD10.g143
YAL044C	GCV3		CAY77600.1	H subunit of the mitochondrial glycine decarboxylase complex	SCLUD2.g510
YEL042W	GDA1		CAY79118.2	Guanosine diphosphatase located in the Golgi	SCLUD5.g163
YOR375C	GDH1		CAY86652.1	NADP(+)-dependent glutamate dehydrogenase	SCLUD1.g1326
YGL020C	GET1		CAY79738.1	Subunit of the GET complex	SCLUD2.g54
YDL100C	GET3		CAY78409.1	Guanine nucleotide exchange factor for Gpa1p	SCLUD1.g651
YDL198C	GGC1		CAY78311.1	Mitochondrial GTP/GDP transporter	SCLUD6.g345
YMR311C	GLC8		CAY82148.1	Regulatory subunit of protein phosphatase 1 (Glc7p)	SCLUD6.g235
YEL046C	GLY1		CAY79114.2	Threonine aldolase	SCLUD5.g159
YDR108W	GSG1			Component of transport protein particle (TRAPP) complex III	SCLUD6.g293
YJL101C	GSH1		CAY80628.1	Gamma glutamylcysteine synthetase	SCLUD8.g324
YLR289W	GUF1		CAY81519.1	Mitochondrial matrix GTPase	SCLUD2.g812
YOR070C	GYP1		CAY86356.1	Cis-golgi GTPase-activating protein (GAP) for yeast Rabs	SCLUD5.g382
YGL237C	HAP2		CAY79534.1	Subunit of the Hap2p/3p/4p/5p CCAAT-binding complex	SCLUD1.g295
YOR358W	HAP5		CAY86637.1	Subunit of the Hap2p/3p/4p/5p CCAAT-binding complex	SCLUD5.g185
YKR084C	HBS1		CAY81161.1	GTPase with similarity to translation release factors	SCLUD5.g390
YNL021W	HDA1		CAY82163.2	Putative catalytic subunit of a class II histone deacetylase complex	SCLUD1.g738
YDR317W	HIM1		CAY78817.1	Protein of unknown function involved in DNA repair	SCLUD1.g953
YOL095C	HMI1		CAY86195.1	Mitochondrial inner membrane localized ATP-dependent DNA helicase	SCLUD1.g397
YOR258W	HNT3		CAY86538.1	DNA 5' AMP hydrolase involved in DNA repair	SCLUD3.g179
YJR075W	HOC1		CAY80788.1	Alpha-1,6-mannosyltransferase	SCLUD2.g589
YBR072W	HSP26		CBK39148.1	Small heat shock protein (sHSP) with chaperone activity	SCLUD1.g913
YOL023W	IFM1		CAY86265.1	Mitochondrial translation initiation factor 2	SCLUD5.g41
YCR046C	IMG1		CAY78253.1	Mitochondrial ribosomal protein of the large subunit	SCLUD5.g287
YCR071C	IMG2		CAY78274.1	Mitochondrial ribosomal protein of the large subunit	SCLUD8.g388
YMR150C	IMP1		CAY81973.1	Catalytic subunit of mitochondrial inner membrane peptidase complex	SCLUD1.g667
YOL081W	IRA2			GTPase-activating protein	SCLUD5.g442
YDR332W	IRC3		CAY78833.1	Double-stranded DNA-dependent helicase of the DExH/D-box family	SCLUD1.g1234
YLL027W	ISA1		CAY81211.1	Protein required for maturation of mitochondrial [4Fe-4S] proteins	SCLUD4.g781
YOR155C	ISN1		CAY86442.1	Inosine 5'-monophosphate (IMP)-specific 5'-nucleotidase	SCLUD5.g252
YGL016W	KAP122		CAY79742.1	Karyopherin beta	SCLUD1.g408
YER110C	KAP123		CAY79294.1	Karyopherin beta	SCLUD2.g148
YIL125W	KGD1		CAY80382.1	Subunit of the mitochondrial alpha-ketoglutarate dehydrogenase complex	SCLUD1.g784
YLR260W	LCB5		CAY81489.1	Minor sphingoid long-chain base kinase	SCLUD2.g842
YOR322C	LDB19		CAY86602.1	Alpha-arrestin involved in ubiquitin-dependent endocytosis	SCLUD2.g446
YOR123C	LEO1		CAY86410.1	Component of the Paf1 complex	SCLUD5.g307
YKL073W	LHS1		CAY81015.1	Molecular chaperone of the endoplasmic reticulum lumen	SCLUD2.g666
YLR239C	LIP2		CAY81468.1	Lipoyl ligase	SCLUD6.g378
YOR196C	LIP5		CAY86484.1	Protein involved in biosynthesis of the coenzyme lipoic acid	SCLUD6.g193
YNL147W	LSM7		CAY82454.1	Lsm (Like Sm) protein	SCLUD1.g829
YOR298C-A	MBF1		CAY86578.1	Transcriptional coactivator	SCLUD2.g743
YDL056W	MBP1		CAY78452.1	Transcription factor	SCLUD3.g401
YGL197W	MDS3			Putative component of the TOR regulatory pathway	SCLUD7.g148
YOL111C	MDY2		CAY86179.1	Protein involved in inserting tail-anchored proteins into ER membranes	SCLUD3.g147
YJL102W	MEF2		CAY80627.1	Mitochondrial elongation factor involved in translational elongation	SCLUD5.g46
YOR330C	MIP1		CAY86611.1	Mitochondrial DNA polymerase gamma	SCLUD2.g436
YNL076W	MKS1		CAY82527.1	Pleiotropic negative transcriptional regulator	SCLUD1.g800
YJR074W	MOG1		CAY80787.1	Conserved nuclear protein that interacts with GTP-Gsp1p	SCLUD9.g242
YGL124C	MON1		CAY79642.1	Subunit of a heterodimeric guanine nucleotide exchange factor (GEF)	SCLUD2.g921
YGL143C	MRF1		CAY82539.1	Mitochondrial translation release factor	SCLUD1.g691
YGL136C	MRM2		CAY79630.1	Mitochondrial 2' O-ribose methyltransferase	SCLUD9.g76
YDR347W	MRP1		CAY78847.1	Mitochondrial ribosomal protein of the small subunit	SCLUD1.g1279
YKL167C	MRP49		CAY80922.1	Mitochondrial ribosomal protein of the large subunit	SCLUD1.g420
YKR006C	MRPL13		CAY81088.1	Mitochondrial ribosomal protein of the large subunit	SCLUD8.g216
YKR085C	MRPL20		CAY81162.1	Mitochondrial ribosomal protein of the large subunit	SCLUD5.g392
YNL177C	MRPL22		CAY82424.1	Mitochondrial ribosomal protein of the large subunit	SCLUD4.g481
YGR076C	MRPL25		CAY79836.1	Mitochondrial ribosomal protein of the large subunit	SCLUD7.g98
YBR282W	MRPL27		CBK39359.1	Mitochondrial ribosomal protein of the large subunit	SCLUD8.g211
YCR003W	MRPL32		CAY78204.2	Mitochondrial ribosomal protein of the large subunit	SCLUD5.g107
YBR268W	MRPL37		CBK39346.1	Mitochondrial ribosomal protein of the large subunit	SCLUD8.g227
YKL170W	MRPL38		CAY80919.1	Mitochondrial ribosomal protein of the large subunit	SCLUD3.g172
YPL173W	MRPL40		CAY86786.1	Mitochondrial ribosomal protein of the large subunit	SCLUD6.g91
YJL096W	MRPL49		CAY80684.2	Mitochondrial ribosomal protein of the large subunit	SCLUD8.g330
YHR147C	MRPL6		CAY80160.1	Mitochondrial ribosomal protein of the large subunit	SCLUD1.g902
YDR237W	MRPL7		CAY78737.1	Mitochondrial ribosomal protein of the large subunit	SCLUD6.g332
YMR188C	MRPS17		CAY82018.1	Mitochondrial ribosomal protein of the small subunit	SCLUD9.g120
YDR337W	MRPS28		CAY78838.1	Mitochondrial ribosomal protein of the small subunit	SCLUD1.g958
YBR251W	MRPS5		CBK39328.1	Mitochondrial ribosomal protein of the small subunit	SCLUD6.g50
YMR158W	MRPS8		CAY81982.1	Mitochondrial ribosomal protein of the small subunit	SCLUD1.g653
YPL104W	MSD1		CAY86857.1	Mitochondrial aspartyl-tRNA synthetase	SCLUD6.g214
YOL033W	MSE1		CAY86256.1	Mitochondrial glutamyl-tRNA synthetase	SCLUD2.g468
YGR171C	MSM1		CAY79933.1	Mitochondrial methionyl-tRNA synthetase (MetRS)	SCLUD1.g357
YDR194C	MSS116		CAY78697.1	Mitochondrial transcription elongation factor	SCLUD9.g61
YDL107W	MSS2		CAY78402.1	Peripherally bound inner membrane protein of the mitochondrial matrix	SCLUD1.g688
YLR203C	MSS51			Specific translational activator for the mitochondrial COX1 mRNA	SCLUD2.g220
YMR228W	MTF1		CAY82058.1	Mitochondrial RNA polymerase specificity factor	SCLUD6.g317
YDL044C	MTF2		CAY78465.1	Mitochondrial protein that interacts with mitochondrial RNA polymerase	SCLUD7.g333
YMR004W	MVP1		CAY81826.1	Protein required for sorting proteins to the vacuole	SCLUD1.g698
YHR086W	NAM8		CAY80096.1	RNA binding protein, component of the U1 snRNP protein	SCLUD4.g798
YDR162C	NBP2		CAY78665.1	Protein involved in the HOG (high osmolarity glycerol) pathway	SCLUD9.g128
YHR004C	NEM1		CAY80286.1	Probable catalytic subunit of Nem1p-Spo7p phosphatase holoenzyme	SCLUD7.g297
YJL208C	NUC1		CAY80578.2	Major mitochondrial nuclease	SCLUD3.g246
YDR150W	NUM1			Protein required for nuclear migration	SCLUD4.g403
YKL068W	NUP100			FG-nucleoporin component of central core of the nuclear pore complex	SCLUD3.g320
YML103C	NUP188		CAY81715.1	Subunit of the inner ring of the nuclear pore complex (NPC)	SCLUD9.g230
YKL055C	OAR1		CAY81033.1	Mitochondrial 3-oxoacyl-[acyl-carrier-protein] reductase	SCLUD1.g270
YHL029C	OCA5		CAY80251.1	Cytoplasmic protein required for replication of Brome mosaic virus	SCLUD4.g776
YKL134C	OCT1_		CAY80958.1	Mitochondrial intermediate peptidase	SCLUD3.g192
YJL212C	OPT1		CAY80574.2	Proton-coupled oligopeptide transporter of the plasma membrane	SCLUD2.g111
YGR078C	PAC10		CAY79838.1	Part of the heteromeric co-chaperone GimC/prefoldin complex	SCLUD2.g218
YOL115W	PAP2		CAY86175.1	Non-canonical poly(A) polymerase	SCLUD7.g68
YOR360C	PDE2			High-affinity cyclic AMP phosphodiesterase	SCLUD2.g217
YDR079W	PET100		CAY78585.1	Chaperone that facilitates the assembly of cytochrome c oxidase	SCLUD4.g531
YER058W	PET117		CAY79230.1	Protein required for assembly of cytochrome c oxidase	SCLUD7.g263
YOR158W	PET123		CAY86445.1	Mitochondrial ribosomal protein of the small subunit	SCLUD5.g248
YKL197C	PEX1		CAY80895.1	AAA-peroxin	SCLUD2.g496
YDR265W	PEX10		CAY78767.1	Peroxisomal membrane E3 ubiquitin ligase	SCLUD4.g424
YMR026C	PEX12		CAY81849.1	C3HC4-type RING-finger peroxin and E3 ubiquitin ligase	SCLUD2.g844
YGL153W	PEX14		CAY79614.1	Central component of the peroxisomal importomer complex	SCLUD1.g651
YDL065C	PEX19		CAY78443.1	Chaperone and import receptor for newly-synthesized class I PMPs	SCLUD3.g416
YGL023C	PIB2		CAY79735.1	Protein of unknown function	SCLUD4.g678
YBL022C	PIM1		CAY77763.1	ATP-dependent Lon protease	SCLUD4.g573
YBL051C	PIN4		CAY77735.1	Protein involved in G2/M phase progression and response to DNA damage	SCLUD2.g195
YMR267W	PPA2		CAY82099.1	Mitochondrial inorganic pyrophosphatase	SCLUD10.g84
YDR435C	PPM1			Carboxyl methyltransferase	SCLUD2.g822
YDR300C	PRO1		CAY78801.1	Gamma-glutamyl kinase	SCLUD1.g1015
YOR323C	PRO2		CAY86603.1	Gamma-glutamyl phosphate reductase	SCLUD2.g441
YCR079W	PTC6		CAY78282.1	Mitochondrial type 2C protein phosphatase (PP2C)	SCLUD8.g401
YHR189W	PTH1		CAY80204.1	One of two mitochondrially-localized peptidyl-tRNA hydrolases	SCLUD9.g198
YJR059W	PTK2		CAY80774.1	Serine/threonine protein kinase	SCLUD7.g53
YKR093W	PTR2			Integral membrane peptide transporter	SCLUD3.g495
YPL212C	PUS1		CAY86748.1	tRNA:pseudouridine synthase	SCLUD9.g64
YPR191W	QCR2		CAY87151.1	Subunit 2 of ubiquinol cytochrome-c reductase (Complex III)	SCLUD2.g13
YFR033C	QCR6		CAY79486.1	Subunit 6 of the ubiquinol cytochrome-c reductase complex	SCLUD1.g468
YDR529C	QCR7		CAY79028.1	Subunit 7 of ubiquinol cytochrome-c reductase (Complex III)	SCLUD3.g29
YCR066W	RAD18		CAY78270.1	E3 ubiquitin ligase	SCLUD7.g265
YDL090C	RAM1		CAY78418.1	Beta subunit of the CAAX farnesyltransferase (FTase)	SCLUD1.g661
YNL098C	RAS2		CAY82504.1	GTP-binding protein	SCLUD10.g64
YJR033C	RAV1		CAY80750.1	Subunit of RAVE complex (Rav1p, Rav2p, Skp1p)	SCLUD5.g55
YDR202C	RAV2		CAY78706.1	Subunit of RAVE complex (Rav1p, Rav2p, Skp1p)	SCLUD1.g706
YCR036W	RBK1		CAY78242.1	Putative ribokinase	SCLUD3.g534
YOR265W	RBL2		CAY86545.1	Protein involved in microtubule morphogenesis	SCLUD1.g863
YCL001W	RER1		CAY78199.2	Protein involved in retention of membrane proteins	SCLUD5.g111
YOR127W	RGA1		CAY86414.1	GTPase-activating protein for polarity-establishment protein Cdc42p	SCLUD5.g287
YIL053W	RHR2			Constitutively expressed DL-glycerol-3-phosphate phosphatase	SCLUD2.g322
YLR039C	RIC1		CAY81277.1	Protein involved in retrograde transport to the cis-Golgi network	SCLUD2.g794
YOR275C	RIM20		CAY86554.1	Protein involved in proteolytic activation of Rim101p	SCLUD5.g42
YEL024W	RIP1		CAY79139.1	Ubiquinol-cytochrome-c reductase	SCLUD5.g51
YDL001W	RMD1		CAY78508.1	Cytoplasmic protein required for sporulation	SCLUD1.g534
YGR085C	RPL11B		CAY79845.1	Ribosomal 60S subunit protein L11B	SCLUD2.g478
YBL027W	RPL19B		CBK39158.1	Ribosomal 60S subunit protein L19B	SCLUD2.g697
YOR312C	RPL20B		CAY82073.1	Ribosomal 60S subunit protein L20B	SCLUD2.g674
YIL052C	RPL34B		CAY80457.1	Ribosomal 60S subunit protein L34B	SCLUD2.g329
YDL191W	RPL35A			Ribosomal 60S subunit protein L35A	SCLUD2.g263
YGR027C	RPS25A		CAY79787.1	Protein component of the small (40S) ribosomal subunit	SCLUD2.g587
YER131W	RPS26B		CAY79314.1	Protein component of the small (40S) ribosomal subunit	SCLUD4.g756
YJR145C	RPS4A			Protein component of the small (40S) ribosomal subunit	SCLUD3.g549
YBL072C	RPS8A			Protein component of the small (40S) ribosomal subunit	SCLUD2.g167
YHR038W	RRF1		CAY80324.1	Mitochondrial ribosome recycling factor	SCLUD2.g411
YGR056W	RSC1		CAY79816.1	Component of the RSC chromatin remodeling complex	SCLUD2.g377
YER050C	RSM18		CAY79220.1	Mitochondrial ribosomal protein of the small subunit	SCLUD8.g217
YKL155C	RSM22		CAY80936.1	Mitochondrial ribosomal protein of the small subunit	SCLUD7.g293
YGL129C	RSM23		CAY79637.1	Mitochondrial ribosomal protein of the small subunit	SCLUD4.g443
YDR175C	RSM24		CAY78678.1	Mitochondrial ribosomal protein of the small subunit	SCLUD7.g126
YOL067C	RTG1		CAY86223.1	Transcription factor (bHLH) involved in interorganelle communication	SCLUD1.g1092
YGL252C	RTG2		CAY79522.1	Sensor of mitochondrial dysfunction	SCLUD1.g277
YOR014W	RTS1		CAY86303.1	B-type regulatory subunit of protein phosphatase 2A (PP2A)	SCLUD2.g471
YOR216C	RUD3		CAY86500.1	Golgi matrix protein	SCLUD6.g176
YBR095C	RXT2		CBK39170.1	Component of the histone deacetylase Rpd3L complex	SCLUD2.g723
YKR028W	SAP190		CAY81108.1	Protein that forms a complex with the Sit4p protein phosphatase	SCLUD1.g1026
YAL027W	SAW1		CAY77623.1	5'- and 3'-flap DNA binding protein	SCLUD2.g440
YJL080C	SCP160		CAY80698.2	Essential RNA-binding G protein effector of mating response pathway	SCLUD8.g261
YCR067C	SED4		CAY78271.1	Integral ER membrane protein that stimulates Sar1p GTPase activity	SCLUD9.g180
YCL010C	SGF29		CAY78191.2	Component of the HAT/Core module of the SAGA, SLIK, and ADA complexes	SCLUD5.g85
YMR190C	SGS1		CAY82020.1	RecQ family nucleolar DNA helicase	SCLUD9.g122
YDR393W	SHE9		CAY78896.1	Protein required for normal mitochondrial morphology	SCLUD5.g266
YGR112W	SHY1		CAY79870.1	Mitochondrial inner membrane protein required for complex IV assembly	SCLUD2.g78
YMR216C	SKY1		CAY82046.1	SR protein kinase (SRPK)	SCLUD6.g65
YCR024C	SLM5			Mitochondrial asparaginyl-tRNA synthetase	SCLUD5.g134
YGR229C	SMI1		CAY79987.1	Protein involved in the regulation of cell wall synthesis	SCLUD1.g895
YLR025W	SNF7		CAY81263.1	One of four subunits of the ESCRT-III complex	SCLUD3.g181
YPL002C	SNF8		CAY86955.1	Component of the ESCRT-II complex	SCLUD2.g549
YHR008C	SOD2		CAY80291.1	Mitochondrial manganese superoxide dismutase	SCLUD1.g1279
YMR016C	SOK2		CAY81840.1	Nuclear protein that negatively regulates pseudohyphal differentiation	SCLUD3.g364
YDR523C	SPO7		CAY77645.1	Putative protein serine/threonine kinase	SCLUD2.g470
YNL224C	SPS1		CAY79018.1	Protein that stimulates the ATPase and helicase activities of Prp43p	SCLUD6.g317
YNL224C	SQS1		CAY82382.1	Protein that stimulates the ATPase and helicase activities of Prp43p	SCLUD10.g168
YML034W	SRC1			Inner nuclear membrane protein	SCLUD1.g1291
YDR293C	SSD1		CAY78794.1	Translational repressor with a role in polar growth and wall integrity	SCLUD1.g991
YBR283C	SSH1		CBK39360.1	Subunit of the Ssh1 translocon complex	SCLUD8.g210
YKL178C	STE3		CAY80913.1	Receptor for a factor pheromone	SCLUD6.g311
YHR006W	STP2		CAY80289.1	Transcription factor	SCLUD1.g1283
YBR231C	SWC5		CBK39308.1	Component of the SWR1 complex	SCLUD2.g927
YJL187C	SWE1		CAY80598.2	Protein kinase that regulates the G2/M transition	SCLUD3.g142
YER111C	SWI4		CAY79295.1	DNA binding component of the SBF complex (Swi4p-Swi6p)	SCLUD2.g147
YNL081C	SWS2		CAY82522.1	Putative mitochondrial ribosomal protein of the small subunit	SCLUD1.g807
YPL180W	TCO89		CAY86779.1	Subunit of TORC1 (Tor1p or Tor2p-Kog1p-Lst8p-Tco89p)	SCLUD9.g27
YIL039W	TED1		CAY80470.1	GPI-glycan remodelase	SCLUD2.g348
YPR074C	TKL1			Transketolase	SCLUD2.g547
YJR066W	TOR1		CAY80780.1	PIK-related protein kinase and rapamycin target	SCLUD2.g391
YJL164C	TPK1		CAY80621.2	cAMP-dependent protein kinase catalytic subunit	SCLUD1.g419
YNL079C	TPM1		CAY82524.1	Major isoform of tropomyosin	SCLUD1.g805
YBR126C	TPS1		CBK39198.1	Synthase subunit of trehalose-6-P synthase/phosphatase complex	SCLUD2.g506
YML014W	TRM9		CAY81806.1	tRNA methyltransferase	SCLUD5.g212
YDR007W	TRP1		CAY78516.1	Phosphoribosylanthranilate isomerase	SCLUD2.g558
YER090W	TRP2		CAY79272.1	Anthranilate synthase	SCLUD2.g190
YKL211C	TRP3		CAY80885.1	Indole-3-glycerol-phosphate synthase	SCLUD6.g52
YDR354W	TRP4		CAY78854.1	Anthranilate phosphoribosyl transferase	SCLUD5.g333
YGL026C	TRP5		CAY79732.1	Mitochondrial translation elongation factor Tu (EF-Tu)	SCLUD4.g639
YOR115C	TRS33		CAY86402.1	Core component of TRAPP complexes I, II and IV	SCLUD1.g764
YOR187W	TUF1		CAY86476.1	Mitochondrial translation elongation factor Tu (EF-Tu)	SCLUD2.g804
YDL091C	UBX3		CAY78417.1	Clathrin-coated vesicle component, regulator of endocytosis	SCLUD2.g811
YLR386W	VAC14		CAY81611.1	Enzyme regulator	SCLUD3.g409
YGL212W	VAM7		CAY79559.1	Vacuolar SNARE protein	SCLUD2.g460
YIL017C	VID28		CAY80496.1	GID Complex subunit, serves as adaptor for regulatory subunit Vid24p	SCLUD2.g177
YLR447C	VMA6		CAY81670.1	Subunit d of the V0 integral membrane domain of V-ATPase	SCLUD3.g496
YOR270C	VPH1		CAY86549.1	Subunit a of vacuolar-ATPase V0 domain	SCLUD6.g79
YKL041W	VPS24		CAY81045.1	One of four subunits of the ESCRT-III complex	SCLUD3.g366
YJR102C	VPS25		CAY80815.1	Component of the ESCRT-II complex	SCLUD10.g114
YPL065W	VPS28		CAY86896.1	Component of the ESCRT-I complex	SCLUD6.g266
YPL120W	VPS30		CAY86840.1	Subunit of phosphatidylinositol (PtdIns) 3-kinase complexes I and II	SCLUD6.g162
YJL154C	VPS35		CAY80632.2	Endosomal subunit of membrane-associated retromer complex	SCLUD7.g271
YLR417W	VPS36		CAY81642.1	Component of the ESCRT-II complex	SCLUD4.g643
YPR173C	VPS4		CAY87133.1	AAA-ATPase involved in multivesicular body (MVB) protein sorting	SCLUD2.g28
YDR027C	VPS54		CAY78536.1	Component of the GARP (Golgi-associated retrograde protein) complex	SCLUD4.g739
YDR486C	VPS60		CAY78983.1	Protein involved in late endosome to vacuole transport	SCLUD1.g406
YOL129W	VPS68		CAY86162.1	Vacuolar membrane protein of unknown function	SCLUD7.g52
YDR372C	VPS74		CAY78873.1	Golgi phosphatidylinositol-4-kinase effector and PtdIns4P sensor	SCLUD5.g305
YNL197C	WHI3		CAY82407.1	RNA binding protein that sequesters CLN3 mRNA in cytoplasmic foci	SCLUD10.g138
YOL105C	WSC3		CAY86184.1	Sensor-transducer of the stress-activated PKC1-MPK1 signaling pathway	SCLUD8.g312
YLR070C	XYL2		CAY81308.1	Xylitol dehydrogenase	SCLUD4.g578
YNL107W	YAF9		CAY82496.1	Subunit of NuA4 histone H4 acetyltransferase and SWR1 complexes	SCLUD10.g54
YCR050C	YCR050C		CAY78258.1	Non-essential protein of unknown function	SCLUD9.g167
YCR061W	YCR061W		CAY78266.1	Protein of unknown function	SCLUD9.g176
YDL114W	YDL114W		CAY78395.1	Putative short-chain dehydrogenase/reductase	SCLUD4.g451
YDL118W	YDL118W		CAY78390.1	Dubious open reading frame, unlikely to encode a protein	SCLUD1.g709
YGL242C	YGL242C		CAY79531.1	Protein of unknown function	SCLUD1.g291
YCR059C	YIH1		CAY78264.1	Negative regulator of eIF2 kinase Gcn2p	SCLUD9.g126
YPL150W	YPL150W		CAY86810.1	Protein kinase of unknown cellular role	SCLUD6.g131
YML001W	YPT7		CAY81822.1	Rab family GTPase	SCLUD2.g868
YMR089C	YTA12		CAY81908.1	Mitochondrial inner membrane m-AAA protease component	SCLUD3.g221
YGR270W	YTA7		CAY80028.1	Protein that localizes to chromatin	SCLUD1.g1228
YGR150C	DMR1			Mitochondrial 15S rRNA-binding protein	SCLUD9.g27
YLR065C	YLR065C			Protein involved in SRP-independent targeting of substrates to the ER	SCLUD2.g64
YHL010C	YHL010C			Dubious open reading frame	SCLUD7.g265
YMR293C	LRC6			Subunit of the trimeric GatFAB AmidoTransferase(AdT) complex	SCLUD1.g1227
YNL045W	YNL045W			Leucyl aminopeptidase yscIV with epoxide hydrolase activity	SCLUD1.g754
YMR166C	YMR166C		CAY81992.1	Transporter of the mitochondrial inner membrane that exports magnesium	SCLUD1.g677
YDR493W	AIM8			Protein required for assembly of the cytochrome bc(1) complex	SCLUD1.g604
YDR065W	YDR065W			Protein of unknown function	SCLUD11.g21
YCR045C	YCR045C			Probable subtilisin-family protease	SCLUD9.g163
YNL187W	YNL187W			Protein involved in mRNA splicing	SCLUD9.g106
YHR009C	YHR009C			Putative oxidoreductase involved in late endosome to Golgi transport	SCLUD1.g1278
YLR426W	YLR426W			Putative protein of unknown function	SCLUD10.g174
YPR157W	YPR157W			Putative protein of unknown function	SCLUD1.g375
YML034W	SRC1			Inner nuclear membrane protein	SCLUD1.g1291
YJR105W	ADO1		CAY80818.1	Adenosine kinase	SCLUD2.g58
YBR132C	AGP2		CBK39206.1	Plasma membrane regulator of polyamine and carnitine transport	SCLUD2.g496
YDR264C	AKR1		CAY78766.1	AKR1	SCLUD9.g106
YOR002W	ANP1		CAY79124.1	Mannan polymerase II	SCLUD5.g157
YEL036C	ARC35		CAY82230.1	ANP1	SCLUD8.g399
YNR035C	ARD1		CAY80296.1	ARC35	SCLUD1.g1270
YHR013C	ARF1		CAY78316.1	ARD1	SCLUD2.g262
YDL192W	ARP8		CAY86428.1	ARF1	SCLUD6.g92
YOR141C	ATG11		CAY87005.1	ARP8	SCLUD1.g1141
YJL180C	ATP12		CAY80605.2	Assembly factor for F1 sector of mitochondrial F1F0 ATP synthase	SCLUD3.g150
YDR298C	ATP5		CAY78799.1	Subunit 5 of the stator stalk of mitochondrial F1F0 ATP synthase	SCLUD1.g1008
YBR200W	BEM1		CBK39276.1	Protein containing SH3-domains	SCLUD6.g255
YBR200W	BEM2		CAY79344.1	Protein containing SH3-domains	SCLUD4.g532
YPL161C	BEM4		CAY86798.1	Protein involved in establishment of cell polarity and bud emergence	SCLUD1.g698
YFL023W	BUD27		CAY79426.1	Unconventional prefoldin protein involved in translation initiation	SCLUD6.g227
YCR063W	BUD31		CAY78268.1	Component of the SF3b subcomplex of the U2 snRNP	SCLUD2.g547
YFL028C	CAF16		CAY79421.1	Part of evolutionarily-conserved CCR4-NOT regulatory complex	SCLUD2.g614
YGL003C	CDH1		CAY79758.1	Activator of anaphase-promoting complex/cyclosome (APC/C)	SCLUD4.g641
YNL232W	CSL4		CAY82376.1	Exosome non-catalytic core component	SCLUD10.g174
YOL145C	CTR9		CAY86147.1	Component of the Paf1p complex involved in transcription elongation	SCLUD3.g401
YEL027W	CUP5			Proteolipid subunit c of the V0 domain of vacuolar H(+)-ATPase	SCLUD5.g147
YKR024C	DBP7		CAY81104.1	Putative ATP-dependent RNA helicase of the DEAD-box family	SCLUD10.g48
YDL160C	DHH1		CAY78348.1	Cytoplasmic DEAD-box helicase, stimulates mRNA decapping	SCLUD2.g229
YDR069C	DOA4		CAY78576.1	Ubiquitin hydrolase	SCLUD4.g551
YGL240W	DOC1		CAY79532.1	Processivity factor	SCLUD2.g124
YNL084C	END3		CAY82519.1	EH domain-containing protein involved in endocytosis	SCLUD1.g813
YNL280C	ERG24		CAY82331.1	C-14 sterol reductase	SCLUD1.g566
YBR101C	FES1		CBK39175.1	Hsp70 (Ssa1p) nucleotide exchange factor	SCLUD2.g663
YPR104C	FHL1		CAY87057.1	Regulator of ribosomal protein (RP) transcription	SCLUD2.g476
YLL043W	FPS1		CAY81197.1	Aquaglyceroporin, plasma membrane channel	SCLUD7.g20
YBR179C	FZO1		CBK39253.1	Mitofusin	SCLUD7.g229
YGR252W	GCN5		CAY80010.1	Catalytic subunit of ADA and SAGA histone acetyltransferase complexes	SCLUD20.g2
YPL075W	GCR1		CAY86886.1	Transcriptional activator of genes involved in glycolysis	SCLUD6.g254
YCL036W	GFD2		CAY78169.1	Protein of unknown function	SCLUD8.g311
YER122C	GLO3		CAY79305.1	ADP-ribosylation factor GTPase activating protein (ARF GAP)	SCLUD6.g363
YPR160W	GPH1		CAY87115.1	Glycogen phosphorylase required for the mobilization of glycogen	SCLUD1.g370
YML121W	GTR1		CAY81697.1	Subunit of a TORC1-stimulating GTPase complex	SCLUD9.g199
YDR138W	HPR1		CAY78643.1	Subunit of THO/TREX complexes	SCLUD9.g91
YPR033C	HTS1		CAY86988.1	Cytoplasmic and mitochondrial histidine tRNA synthetase	SCLUD2.g113
YPL117C	IDI1		CAY86844.1	Isopentenyl diphosphate:dimethylallyl diphosphate isomerase	SCLUD6.g151
YIL026C	IRR1		CAY80485.1	Subunit of the cohesin complex	SCLUD10.g127
YDL115C	IWR1		CAY78393.1	RNA polymerase II transport factor, conserved from yeast to humans	SCLUD1.g700
YDR017C	KCS1		CAY78526.1	Inositol hexakisphosphate and inositol heptakisphosphate kinase	SCLUD8.g291
YPR159W	KRE6		CAY87113.1	Type II integral membrane protein	SCLUD1.g373
YNL006W	LST8		CAY82186.1	Protein required for the transport of Gap1p	SCLUD5.g114
YDR005C	MAF1		CAY78514.1	Highly conserved negative regulator of RNA polymerase III	SCLUD1.g522
YCR019W	MAK32		CAY78223.2	Protein necessary for stability of L-A dsRNA-containing particles	SCLUD6.g235
YOR306C	MCH5		CAY86586.1	Plasma membrane riboflavin transporter	SCLUD2.g737
YNL307C	MCK1		CAY82306.1	Dual-specificity ser/thr and tyrosine protein kinase	SCLUD7.g53
YBR193C	MED8		CBK39267.1	Subunit of the RNA polymerase II mediator complex	SCLUD3.g263
YIL128W	MET18		CAY80380.1	Component of cytosolic iron-sulfur protein assembly (CIA) machinery	SCLUD8.g259
YGL035C	MIG1			Transcription factor involved in glucose repression	SCLUD4.g626
YDR245W	MNN10		CAY78745.1	Subunit of a Golgi mannosyltransferase complex	SCLUD6.g323
YNL297C	MON2		CAY82316.1	Protein with a role in endocytosis and vacuole integrity	SCLUD5.g324
YKL059C	MPE1		CAY81029.1	Essential conserved subunit of CPF cleavage and polyadenylation factor	SCLUD1.g789
YPR166C	MRP2		CAY87123.1	Mitochondrial ribosomal protein of the small subunit	SCLUD2.g35
YBL090W	MRP21		CAY77694.1	Mitochondrial ribosomal protein of the small subunit	SCLUD2.g136
YPL013C	MRPS16		CAY86946.1	Mitochondrial ribosomal protein of the small subunit	SCLUD2.g524
YHR120W	MSH1		CAY80129.1	DNA-binding protein of the mitochondria	SCLUD7.g250
YHR091C	MSR1		CAY80102.1	Mitochondrial arginyl-tRNA synthetase	SCLUD1.g1070
YMR097C	MTG1		CAY81915.1	Putative GTPase peripheral to the mitochondrial inner membrane	SCLUD3.g265
YDL040C	NAT1		CAY78469.1	Subunit of protein N-terminal acetyltransferase NatA	SCLUD7.g90
YGR147C	NAT2		CAY79907.1	Protein of unknown function	SCLUD2.g442
YPR131C	NAT3		CAY87084.1	Catalytic subunit of the NatB N-terminal acetyltransferase	SCLUD7.g230
YBL024W	NCL1		CAY77761.1	S-adenosyl-L-methionine-dependent tRNA: m5C-methyltransferase	SCLUD4.g569
YMR145C	NDE1		CAY81483.1	Mitochondrial external NADH dehydrogenase	SCLUD1.g674
YDL167C	NRP1		CAY78341.1	Putative RNA binding protein of unknown function	SCLUD2.g217
YBL079W	NUP170		CAY77705.1	Subunit of inner ring of nuclear pore complex (NPC)	SCLUD2.g157
YDL116W	NUP84		CAY78392.1	Subunit of the Nup84p subcomplex of the nuclear pore complex (NPC)	SCLUD2.g172
YJR073C	OPI3		CAY80786.1	Methylene-fatty-acyl-phospholipid synthase	SCLUD4.g724
YPR194C	OPT2		CAY87154.1	Oligopeptide transporter	SCLUD3.g20
YBR035C	PDX3		CBK39111.1	Pyridoxine (pyridoxamine) phosphate oxidase	SCLUD8.g295
YOR036W	PEP12		CAY86323.1	Target membrane receptor (t-SNARE)	SCLUD5.g342
YLR148W	PEP3		CAY81384.1	Component of CORVET membrane tethering complex	SCLUD4.g376
YMR231W	PEP5		CAY82062.1	Histone E3 ligase, component of CORVET membrane tethering complex	SCLUD2.g751
YBL080C	PET112		CAY77704.1	Subunit of the trimeric GatFAB AmidoTransferase(AdT) complex	SCLUD2.g155
YDR329C	PEX3		CAY78831.1	Peroxisomal membrane protein (PMP)	SCLUD1.g1115
YDR244W	PEX5		CAY78744.1	Peroxisomal membrane signal receptor for peroxisomal matrix proteins	SCLUD2.g939
YIL107C	PFK26		CAY80401.1	6-phosphofructo-2-kinase	SCLUD1.g759
YPL031C	PHO85		CAY80459.1	Cyclin-dependent kinase	SCLUD1.g461
YNL055C	POR1		CAY82546.1	Mitochondrial porin (voltage-dependent anion channel)	SCLUD1.g769
YHR026W	PPA1			Subunit c'' of the vacuolar ATPase	SCLUD1.g1198
YDL043C	PRP11		CAY78466.1	Subunit of the SF3a splicing factor complex	SCLUD1.g789
YHL011C	PRS3		CAY80270.1	5-phospho-ribosyl-1(alpha)-pyrophosphate synthetase	SCLUD7.g269
YFR029W	PTR3		CAY79480.1	Component of the SPS plasma membrane amino acid sensor system	SCLUD5.g22
YGL058W	RAD6		CAY79705.1	Ubiquitin-conjugating enzyme (E2)	SCLUD2.g903
YJL204C	RCY1		CAY80582.2	F-box protein involved in recycling endocytosed proteins	SCLUD3.g241
YDR028C	REG1		CAY78537.1	Regulatory subunit of type 1 protein phosphatase Glc7p	SCLUD8.g270
YOL143C	RIB4		CAY86149.1	Lumazine synthase (DMRL synthase)	SCLUD7.g18
YNL139C	RLR1			Subunit of the THO complex	SCLUD1.g838
YJL026W	RNR2		CAY80753.2	Ribonucleotide-diphosphate reductase (RNR), small subunit	SCLUD1.g920
YGR180C	RNR4		CAY79941.1	Ribonucleotide-diphosphate reductase (RNR) small subunit	SCLUD1.g920
YJL140W	RPB4		CBK33718.1	RNA polymerase II subunit B32	SCLUD1.g599
YMR142C	RPB9		CAY79693.1	Ribosomal 60S subunit protein L13B	SCLUD9.g51
YGL135W	RPL13B		CAY81964.1	Ribosomal 60S subunit protein L1B	SCLUD1.g635
YIL153W	RPL1B		CAY86741.1	Peptidyl-prolyl cis/trans-isomerase	SCLUD9.g75
YIL153W	RRD1		CAY80354.1	Peptidyl-prolyl cis/trans-isomerase	SCLUD7.g326
YBL025W	RRN10		CAY77760.1	Protein involved in promoting high level transcription of rDNA	SCLUD4.g568
YHR065C	RRP3		CAY80069.1	Protein involved in rRNA processing	SCLUD1.g1035
YNR037C	RSM19		CAY82232.1	Mitochondrial ribosomal protein of the small subunit	SCLUD8.g402
YGL244W	RTF1		CAY79530.1	Subunit of RNAPII-associated chromatin remodeling Paf1 complex	SCLUD1.g289
YCR009C	RVS161		CAY78212.2	Amphiphysin-like lipid raft protein	SCLUD5.g102
YDR129C	SAC6		CAY78634.1	Fimbrin, actin-bundling protein	SCLUD4.g448
YNR026C	SEC12		CAY82219.1	Guanine nucleotide exchange factor (GEF)	SCLUD9.g180
YBR171W	SEC66		CBK39246.1	Non-essential subunit of Sec63 complex	SCLUD6.g210
YHR207C	SET5		CAY80224.1	Methyltransferase involved in methylation of histone H4 Lys5, -8, -12	SCLUD3.g164
YLR403W	SFP1		CAY81628.1	Regulates transcription of ribosomal protein and biogenesis genes	SCLUD3.g432
YGL066W	SGF73		CAY79696.1	Subunit of DUBm module of SAGA and SLIK	SCLUD9.g56
YOR035C	SHE4		CAY86322.1	Protein containing a UCS (UNC-45/CRO1/SHE4) domain	SCLUD1.g808
YDL225W	SHS1		CAY79060.1	Component of the septin ring that is required for cytokinesis	SCLUD2.g349
YNL236W	SIN4		CAY82373.1	Subunit of the RNA polymerase II mediator complex	SCLUD2.g462
YNL007C	SIS1		CAY82185.1	Type II HSP40 co-chaperone that interacts with the HSP70 protein Ssa1p	SCLUD5.g115
YDL047W	SIT4		CAY78461.1	Ceramide-activated, type 2A-related serine-threonine phosphatase	SCLUD7.g155
YHR206W	SKN7		CAY80223.1	Nuclear response regulator and transcription factor	SCLUD3.g552
YBL007C	SLA1		CAY77779.1	Cytoskeletal protein binding protein	SCLUD4.g663
YHR030C	SLT2		CAY80315.1	Serine/threonine MAP kinase	SCLUD1.g1201
YJR104C	SOD1		CAY80817.1	Cytosolic copper-zinc superoxide dismutase	SCLUD2.g80
YGL127C	SOH1		CAY79639.1	Subunit of the RNA polymerase II mediator complex	SCLUD1.g329
YDR392W	SPT3		CAY78895.1	Subunit of the SAGA and SAGA-like transcriptional regulatory complexes	SCLUD5.g271
YGR104C	SRB5		CAY79863.1	Subunit of the RNA polymerase II mediator complex	SCLUD1.g334
YNL025C	SSN8		CAY82168.1	Cyclin-like component of the RNA polymerase II holoenzyme	SCLUD1.g746
YLR369W	SSQ1		CAY81595.1	Mitochondrial hsp70-type molecular chaperone	SCLUD7.g261
YCL032W	STE50		CAY78173.1	Adaptor protein for various signaling pathways	SCLUD6.g52
YIR011C	STS1		CAY80523.1	Protein required for localizing proteasomes to the nucleus	SCLUD1.g478
YLR182W	SWI6		CAY81419.1	Transcription cofactor	SCLUD1.g619
YDR079C-A	TFB5		CAY78586.1	Component of RNA polymerase II general transcription factor TFIIH	SCLUD4.g528
YBR123C	TFC1			Subunit of RNA polymerase III transcription initiation factor complex	SCLUD7.g289
YPL234C	TFP3			Vacuolar ATPase V0 domain subunit c'	SCLUD9.g101
YMR203W	TOM40		CAY82034.1	Component of the TOM (translocase of outer membrane) complex	SCLUD9.g150
YAL016W	TPD3		CAY77638.1	Regulatory subunit A of the heterotrimeric PP2A complex	SCLUD2.g456
YDR470C	UGO1		CAY78968.1	Outer membrane component of the mitochondrial fusion machinery	SCLUD1.g1274
YPR036W	VMA13		CAY86991.1	Subunit H of the V1 peripheral membrane domain of V-ATPase	SCLUD2.g106
YBR127C	VMA2		CBK39201.1	Subunit B of V1 peripheral membrane domain of vacuolar H+-ATPase	SCLUD2.g504
YOR332W	VMA4		CAY86613.1	Subunit E of the V1 domain of the vacuolar H+-ATPase (V-ATPase)	SCLUD2.g435
YKL080W	VMA5		CAY81009.1	Subunit C of the V1 peripheral membrane domain of V-ATPase	SCLUD5.g406
YGR020C	VMA7		CAY79780.1	Subunit F of the V1 peripheral membrane domain of V-ATPase	SCLUD4.g713
YEL051W	VMA8		CAY79108.1	Subunit D of the V1 peripheral membrane domain of V-ATPase	SCLUD5.g235
YBR097W	VPS15		CBK39172.1	Serine/threonine protein kinase involved in vacuolar protein sorting	SCLUD11.g18
YPL045W	VPS16		CAY86915.1	Subunit of the HOPS and the CORVET complexes	SCLUD4.g652
YMR077C	VPS20		CAY81896.1	Myristoylated subunit of the ESCRT-III complex	SCLUD4.g704
YNR006W	VPS27		CAY82199.1	Endosomal protein that forms a complex with Hse1p	SCLUD4.g678
YDR080W	VPS41		CAY78587.1	Subunit of the HOPS endocytic tethering complex	SCLUD8.g389
YPR139C	VPS66			Lysophosphatidic acid acyltransferase	SCLUD1.g1074
YOR043W	WHI2		CAY86330.1	Protein required for full activation of the general stress response	SCLUD8.g423
YGL235W	YGL235W		CAY79536.1	Putative protein of unknown function	SCLUD1.g296
YHR100C	YHR100C			Mitochondrial phosphatidylglycerophosphatase (PGP phosphatase)	SCLUD1.g1086
YLR414C	YLR414C			Plasma membrane protein with a role in cell wall integrity	SCLUD3.g452
YNR036C	YNR036C			Mitochondrial protein	SCLUD8.g400
S. cerevisiae ethanol-resistance genes absent in S. ludwigii UTAD17
YMR064W	AEP1			Protein required for expression of the mitochondrial OLI1 gene
YMR282C	AEP2			Mitochondrial protein
YKL037W	AIM26			Protein of unknown function
YLL042C	ATG10			Conserved E2-like conjugating enzyme
YPL271W	ATP15			Epsilon subunit of the F1 sector of mitochondrial F1F0 ATP synthase
YAL020C	ATS1			Protein required for modification of wobble nucleosides in tRNA
YNL039W	BDP1			Essential subunit of RNA polymerase III transcription factor (TFIIIB)
YJR025C	BNA1			3-hydroxyanthranilic acid dioxygenase
YKL005C	BYE1			Negative regulator of transcription elongation
YJL209W	CBP1			Mitochondrial protein, regulator of COB mRNA stability and translation
YHL038C	CBP2			Required for splicing of the group I intron bI5 of the COB pre-mRNA
YMR198W	CIK1			Kinesin-associated protein
YPL241C	CIN2			GTPase-activating protein (GAP) for Cin4p
YML129C	COX14			Mitochondrial cytochrome c oxidase (complex IV) assembly factor
YMR256C	COX7			Subunit VII of cytochrome c oxidase (Complex IV)
YBR036C	CSG2			Endoplasmic reticulum membrane protein
YNR010W	CSE2			Subunit of the RNA polymerase II mediator complex
YNL245C	CWC25			Splicing factor required for the first step of pre-mRNA splicing
YNL335W	DDI3			Cyanamide hydratase that detoxifies cyanamide
YGR227W	DIE2			Dolichyl-phosphoglucose-dependent alpha-1,2-glucosyltransferase
YKL054C	DEF1			RNAPII degradation factor
YPR023C	EAF3			Component of the Rpd3S histone deacetylase complex
YNL136W	EAF7			Subunit of the NuA4 histone acetyltransferase complex
YIL098C	FMC1			Mitochondrial matrix protein
YNL133C	FYV6			Protein of unknown function
YMR135C	GID8			Subunit of GID Complex, binds strongly to central component Vid30p
YFL031W	HAC1			Basic leucine zipper (bZIP) transcription factor (ATF/CREB1 homolog)
YDR295C	HDA2			Subunit of the HDA1 histone deacetylase complex
YKL109W	HAP4			Transcription factor
YHR067W	HTD2			Mitochondrial 3-hydroxyacyl-thioester dehydratase
YMR035W	IMP2			Catalytic subunit of mitochondrial inner membrane peptidase complex
YLR021W	IRC25			Component of a heterodimeric Poc4p-Irc25p chaperone
YGR166W	KRE11			Component of transport protein particle (TRAPP) complex II
YBL006C	LDB7			Component of the RSC chromatin remodeling complex
YMR021C	MAC1			Copper-sensing transcription factor
YDL005C	MED2			Subunit of the RNA polymerase II mediator complex
YKR007W	MEH1			Component of the EGO and GSE complexes
YDR219C	MFB1			Mitochondria-associated F-box protein
YOR350C	MNE1			Protein involved in splicing Group I aI5-beta intron from COX1 mRNA
YMR286W	MRPL33			Mitochondrial ribosomal protein of the large subunit
YPR134W	MSS18			Nuclear encoded protein needed for splicing of mitochondrial intron
YGR206W	MVB12			ESCRT-I subunit required to stabilize ESCRT-I core complex oligomers
YPL174C	NIP100			Large subunit of the dynactin complex
YDR192C	NUP42			FG-nucleoporin component of central core of the nuclear pore complex
YDR488C	PAC11			Dynein intermediate chain, microtubule motor protein
YMR257C	PET111			Mitochondrial translational activator specific for the COX2 mRNA
YNR045W	PET494			Mitochondrial translational activator specific for the COX3 mRNA
YJL210W	PEX2			RING-finger peroxin and E3 ubiquitin ligase
YOL044W	PEX15			Tail-anchored type II integral peroxisomal membrane protein
YNL214W	PEX17			Membrane peroxin of the peroxisomal importomer complex
YAL055W	PEX22			Putative peroxisomal membrane protein
YGR133W	PEX4			Peroxisomal ubiquitin conjugating enzyme
YGR077C	PEX8			Intraperoxisomal organizer of the peroxisomal import machinery
YJL179W	PFD1			Subunit of heterohexameric prefoldin
YGL025C	PGD1			Subunit of the RNA polymerase II mediator complex
YBR296C	PHO89			Plasma membrane Na+/Pi cotransporter
YJR043C	POL32			Third subunit of DNA polymerase delta
YIL117C	PRM5			Pheromone-regulated protein, predicted to have 1 transmembrane segment
YGR183C	QCR9			Subunit 9 of ubiquinol cytochrome-c reductase (Complex III)
YDR195W	REF2			RNA-binding protein
YMR063W	RIM9			Plasma membrane protein of unknown function
YDR255C	RMD5			Component of GID Complex that confers ubiquitin ligase (U3) activity
YBL103C	RTG3			bHLH/Zip transcription factor for retrograde (RTG) and TOR pathways
YMR060C	SAM37			Component of the Sorting and Assembly Machinery (SAM) complex
YNL167C	SKO1			Basic leucine zipper transcription factor of the ATF/CREB family
YOR008C	SLG1			Sensor-transducer of the stress-activated PKC1-MPK1 kinase pathway
YBR077C	SLM4			Component of the EGO and GSE complexes
YGR081C	SLX9			Protein required for pre-rRNA processing
YHL025W	SNF6			Subunit of the SWI/SNF chromatin remodeling complex
YPR101W	SNT309			Member of the NineTeen Complex (NTC)
YBR152W	SPP381			mRNA splicing factor, component of U4/U6.U5 tri-snRNP
YHR041C	SRB2			Subunit of the RNA polymerase II mediator complex
YLR119W	SRN2			Component of the ESCRT-I complex
YCL008C	STP22			Component of the ESCRT-I complex
YDR126W	SWF1			Palmitoyltransferase that acts on transmembrane proteins
YDR260C	SWM1			Subunit of the anaphase-promoting complex (APC)
YHR167W	THP2			Subunit of the THO and TREX complexes
YPR133W-A	TOM5			Component of the TOM (translocase of outer membrane) complex
YDR207C	UME6			Rpd3L histone deacetylase complex subunit
YOR106W	VAM3			Syntaxin-like vacuolar t-SNARE
YGL227W	VID30			Central component of GID Complex, involved in FBPase degradation
YGR105W	VMA21			Integral membrane protein required for V-ATPase function
YHR060W	VMA22			Protein that is required for vacuolar H+-ATPase (V-ATPase) function
YCL005W-A	VMA9			Vacuolar H+ ATPase subunit e of the V-ATPase V0 subcomplex
YLR396C	VPS33			ATP-binding protein that is a subunit of the HOPS and CORVET complexes
YLR360W	VPS38			Part of a Vps34p phosphatidylinositol 3-kinase complex
YLR337C	VRP1			Verprolin, proline-rich actin-associated protein
YDR115W	YDR115W			Putative mitochondrial ribosomal protein of the large subunit
YGL220W	AIM15			Cytosolic protein involved in repression of iron regulon transcription
YJR011c	YJR011C			Putative protein of unknown function
YKL037W	AIM26			Protein of unknown function
YLR194C	YLR194C			Structural constituent of the cell wall
YCL001W-A	YCL001W-A			Dubious open reading frame
YCR087C-A	LUG1			Putative protein of unknown function
YDL012C	YDL012C			Tail-anchored plasma membrane protein with a conserved CYSTM module
YDR114C	YDR114C			Putative protein of unknown function
YGL117W	YGL117W			Putative protein of unknown function
YHR029C	YHI9			Protein of unknown function
YIL029C	YIL029C			Putative protein of unknown function
YJR120W	YJR120W			Protein of unknown function
YLR125W	YLR125W			Putative protein of unknown function
YPL077C	YPL077C			Putative protein of unknown function
YOL083W	YOL083W			Receptor protein involved in selective autophagy during starvation
YMR098C	LRC4			Mitochondrial protein required for the stability of Oli1p (Atp9p) mRNA
YMR144W	YMR144W			Protein involved in directionality of mating type switching
YLL007C	YLL007C			Homolog of mammalian ELMO (Engulfment and celL MOtility)
YOR305W	YOR305W			Protein of unknown function
YPR116W	YPR116W			Protein of unknown function
YNR004W	YNR004W			Protein with a role in snRNA and snoRNA cap trimethylation
YCL063W	VAC17			Phosphoprotein involved in vacuole inheritance
High glucose-resistance genes
ORF	Gene	S. cerevisiae S288c NCBI accession number	S. cerevisiae EC1118 NCBI accession number	Function	UTAD17 homologue
	ABC1			ATPase required for ubiquinone biosynthesis and respiratory growth	SCLUD2.g932
YDR511W	ACN9			Mitochondrial protein involved in assembly of succinate dehydrogenase	SCLUD3.g58
YJL200C	ACO2			Putative mitochondrial aconitase isozyme	SCLUD3.g236
YAR015W	ADE1			N-succinyl-5-aminoimidazole-4-carboxamide ribotide synthetase	SCLUD7.g127
YPL005W	AEP3			Peripheral mitochondrial inner membrane protein	SCLUD2.g39
YER017C	AFG3			Mitochondrial inner membrane m-AAA protease component	SCLUD7.g221
YER087W	AIM10			Protein with similarity to tRNA synthetases	SCLUD2.g198
YLR089C	ALT1			Alanine transaminase (glutamic pyruvic transaminase)	SCLUD4.g473
YEL036C	ANP1			Subunit of the alpha-1,6 mannosyltransferase complex	SCLUD5.g157
YBR149W	ARA1			NADP+ dependent arabinose dehydrogenase	SCLUD4.g670
YOL058W	ARG1			Argininosuccinate synthase	SCLUD7.g161
YHR018C	ARG4			Argininosuccinate lyase	SCLUD5.g89
YPR060C	ARO7			Chorismate mutase	SCLUD2.g656
YER101C	AST2			Putative protein of unknown function	SCLUD5.g258
YDR375C	BCS1			Protein translocase and chaperone required for Complex III assembly	SCLUD5.g300
YPL178W	CBC2			Small subunit of the heterodimeric cap binding complex with Sto1p	SCLUD4.g427
YAL021C	CCR4			Component of the CCR4-NOT transcriptional complex	SCLUD2.g449
YMR038C	CCS1			Copper chaperone for superoxide dismutase Sod1p	SCLUD4.g401
YER164W	CHD1			Chromatin remodeler that regulates various aspects of transcription	SCLUD4.g510
YJL003W	COX16			Mitochondrial inner membrane protein	SCLUD6.g147
YGR062C	COX18			Protein required for membrane insertion of C-terminus of Cox2p	SCLUD7.g257
YJR032W	CPR7			Peptidyl-prolyl cis-trans isomerase (cyclophilin)	SCLUD5.g56
YHR146W	CRP1			Protein that binds to cruciform DNA structures	SCLUD10.g105
YPR135W	CTF4			Chromatin-associated protein	SCLUD6.g237
YGL110C	CUE3			Protein of unknown function	SCLUD2.g282
YGL166W	CUP2			Copper-binding transcription factor	SCLUD2.g772
YDL117W	CYK3			SH3-domain protein located in the bud neck and cytokinetic actin ring	SCLUD1.g703
YGR155W	CYS4			Cystathionine beta-synthase	SCLUD4.g711
YDR020C	DAS2			Putative protein of unknown function	SCLUD7.g226
YKR024C	DBP7			Putative ATP-dependent RNA helicase of the DEAD-box family	SCLUD10.g48
YBR163W	DEM1			Mitochondrial 5'-3' exonuclease and sliding exonuclease	SCLUD9.g188
YGR150C	DMR1			Mitochondrial 15S rRNA-binding protein	SCLUD9.g27
YGL240W	DOC1			Processivity factor	SCLUD2.g124
YJL201W	ECM25			Non-essential protein of unknown function	SCLUD3.g238
YDR516C	EMI2			Non-essential protein of unknown function	SCLUD3.g47
YLR056W	ERG3			C-5 sterol desaturase	SCLUD2.g615
YGL012W	ERG4			C-24(28) sterol reductase	SCLUD4.g660
YML008C	ERG6			Delta(24)-sterol C-methyltransferase	SCLUD5.g224
YCR028C	FEN2			Plasma membrane H+-pantothenate symporter	SCLUD3.g147
YIL131C	FKH1			Forkhead family transcription factor	SCLUD1.g791
YLR342W	FKS1			Catalytic subunit of 1,3-beta-D-glucan synthase	SCLUD2.g610
YER004W	FMP52			Protein of unknown function	SCLUD7.g190
YPL262W	FUM1			Fumarase	SCLUD2.g880
YGR252W	GCN5			Catalytic subunit of ADA and SAGA histone acetyltransferase complexes	SCLUD20.g2
YHR108W	GGA2			Protein that regulates Arf1p, Arf2p to facilitate Golgi trafficking	SCLUD5.g330
YDL198C	GGC1			Mitochondrial GTP/GDP transporter	SCLUD6.g345
YML094W	GIM5			Subunit of the heterohexameric cochaperone prefoldin complex	SCLUD9.g246
YER040W	GLN3			Transcriptional activator of genes regulated by nitrogen catabolite repression	SCLUD1.g313
YEL046C	GLY1			Threonine aldolase	SCLUD5.g159
YHL031C	GOS1			v-SNARE protein involved in Golgi transport	SCLUD4.g770
YHR005C	GPA1			Subunit of the G protein involved in pheromone response	SCLUD5.g417
YDL022W	GPD1			NAD-dependent glycerol-3-phosphate dehydrogenase	SCLUD1.g549
YDL035C	GPR1			Plasma membrane G protein coupled receptor (GPCR)	SCLUD1.g546
YDL010W	GRX6			Cis-golgi localized monothiol glutaredoxin, binds Fe-S cluster	SCLUD1.g406
YML048W	GSF2			Endoplasmic reticulum (ER) localized integral membrane protein	SCLUD7.g191
YPR008W	HAA1			Transcriptional activator involved in adaptation to weak acid stress	SCLUD2.g772
YOL095C	HMI1			Mitochondrial inner membrane localized ATP-dependent DNA helicase	SCLUD1.g397
YLR113W	HOG1			Mitogen-activated protein kinase involved in osmoregulation	SCLUD4.g437
YGL141W	HUL5			Multiubiquitin chain assembly factor (E4)	SCLUD1.g687
YDL066W	IDP1			Mitochondrial NADP-specific isocitrate dehydrogenase	SCLUD3.g420
YOL023W	IFM1			Mitochondrial translation initiation factor 2	SCLUD5.g41
YOL081W	IRA2			GTPase-activating protein	SCLUD5.g442
YLL027W	ISA1			Protein required for maturation of mitochondrial [4Fe-4S] proteins	SCLUD4.g781
YIR005W	IST3			Component of the U2 snRNP	SCLUD7.g192
YDR492W	IZH1			Membrane protein involved in zinc ion homeostasis	SCLUD2.g904
YDR017C	KCS1			Inositol hexakisphosphate and inositol heptakisphosphate kinase	SCLUD8.g291
YDL049C	KNH1			Protein with similarity to Kre9p	SCLUD10.g90
YBL071W-A	KTI11			Zn-ribbon protein that co-purifies with Dph1 and Dph2	SCLUD1.g959
YPL213W	LEA1			Component of U2 snRNP complex	SCLUD9.g68
YDL051W	LHP1			RNA binding protein required for maturation of tRNA and U6 snRNA	SCLUD3.g392
YOR205C	LRC5			Protein required for mitochondrial ribosome small subunit biogenesis	SCLUD1.g469
YPR083W	MDM36			Mitochondrial protein	SCLUD2.g505
YFR030W	MET10			Subunit alpha of assimilatory sulfite reductase	SCLUD1.g472
YGL125W	MET13			Major isozyme of methylenetetrahydrofolate reductase	SCLUD2.g916
YKL001C	MET14			Adenylylsulfate kinase	SCLUD3.g281
YER091C	MET6			Cobalamin-independent methionine synthase	SCLUD2.g187
YJR144W	MGM101			Protein with a role in mitochondrial DNA recombinational repair	SCLUD3.g545
YGL035C	MIG1			Transcription factor involved in glucose repression	SCLUD4.g626
YIL110W	MNI1			AdoMet-dependent methyltransferase	SCLUD1.g324
YDR245W	MNN10			Subunit of a Golgi mannosyltransferase complex	SCLUD6.g323
YGL143C	MRF1			Mitochondrial translation release factor	SCLUD1.g691
YPR166C	MRP2			Mitochondrial ribosomal protein of the small subunit	SCLUD2.g35
YNL284C	MRPL10			Mitochondrial ribosomal protein of the large subunit	SCLUD7.g156
YKR006C	MRPL13			Mitochondrial ribosomal protein of the large subunit	SCLUD8.g216
YBL038W	MRPL16			Mitochondrial ribosomal protein of the large subunit	SCLUD2.g715
YNL252C	MRPL17			Mitochondrial ribosomal protein of the large subunit	SCLUD3.g124
YKR085C	MRPL20			Mitochondrial ribosomal protein of the large subunit	SCLUD5.g392
YMR193W	MRPL24			Mitochondrial ribosomal protein of the large subunit	SCLUD2.g819
YDR322W	MRPL35			Mitochondrial ribosomal protein of the large subunit	SCLUD3.g474
YGR220C	MRPL9			Mitochondrial ribosomal protein of the large subunit	SCLUD1.g901
YDR337W	MRPS28			Mitochondrial ribosomal protein of the small subunit	SCLUD1.g958
YDR268W	MSW1			Mitochondrial tryptophanyl-tRNA synthetase	SCLUD5.g344
YDR140W	MTQ2			S-adenosylmethionine-dependent methyltransferase	SCLUD4.g428
YPR072W	NOT5			Component of the CCR4-NOT core complex, involved in mRNA decapping	SCLUD2.g545
YMR091C	NPL6			Component of the RSC chromatin remodeling complex	SCLUD2.g800
YOR209C	NPT1			Nicotinate phosphoribosyltransferase	SCLUD6.g167
YKR082W	NUP133			Subunit of Nup84p subcomplex of nuclear pore complex (NPC)	SCLUD5.g429
YKL134C	2001-10-01			Mitochondrial intermediate peptidase	SCLUD3.g192
YDL019C	OSH2			Member of an oxysterol-binding protein family with seven members	SCLUD7.g166
YJL128C	PBS2			MAP kinase kinase of the HOG signaling pathway	SCLUD1.g619
YBR035C	PDX3			Pyridoxine (pyridoxamine) phosphate oxidase	SCLUD8.g295
YOR036W	PEP12			Target membrane receptor (t-SNARE)	SCLUD5.g342
YJL023C	PET130			Protein required for respiratory growth	SCLUD8.g204
YLR067C	PET309			Specific translational activator for the COX1 mRNA	SCLUD7.g141
YGL153W	PEX14			Central component of the peroxisomal importomer complex	SCLUD1.g651
YBL022C	PIM1			ATP-dependent Lon protease	SCLUD4.g573
YOL100W	PKH2			Serine/threonine protein kinase	SCLUD1.g574
YDR466W	PKH3			Protein kinase with similarity to mammalian PDK1 and yeast Pkh1p/Phk2p	SCLUD1.g1277
YER132C	PMD1			Protein with an N-terminal kelch-like domain	SCLUD4.g764
YER099C	PRS2			5-phospho-ribosyl-1(alpha)-pyrophosphate synthetase, synthesizes PRPP	SCLUD2.g171_
YBR114W	RAD16			Nucleotide excision repair (NER) protein	SCLUD2.g543
YER173W	RAD24			Checkpoint protein	SCLUD1.g1298
YNL250W	RAD50			Subunit of MRX complex with Mre11p and Xrs2p	SCLUD1.g917
YGL163C	RAD54			DNA-dependent ATPase that stimulates strand exchange	SCLUD2.g774
YJR033C	RAV1			Subunit of RAVE complex (Rav1p, Rav2p, Skp1p)	SCLUD5.g55
YDR202C	RAV2			Subunit of RAVE complex (Rav1p, Rav2p, Skp1p)	SCLUD1.g706
YBR267W	REI1			Cytoplasmic pre-60S factor	SCLUD8.g224
YBL033C	RIB1			GTP cyclohydrolase II	SCLUD2.g706
YOR191W	RIS1			Swi2/Snf2-related translocase, SUMO-Targeted Ubiquitin Ligase (STUbL)	SCLUD2.g891
YLR371W	ROM2			Guanine nucleotide exchange factor (GEF) for Rho1p and Rho2p	SCLUD3.g388
YGR085C	RPL11B			Ribosomal 60S subunit protein L11B	SCLUD2.g478
YDL082W	RPL13A			Ribosomal 60S subunit protein L13A	SCLUD1.g635
YGL135W	RPL1B			Ribosomal 60S subunit protein L1B	SCLUD9.g75
YBR191W	RPL21A			Ribosomal 60S subunit protein L21A	SCLUD6.g245
YPL249C-A	RPL36B			Ribosomal 60S subunit protein L36B	SCLUD9.g131
YKR094C	RPL40B			Ubiquitin-ribosomal 60S subunit protein L40B fusion protein	SCLUD6.g397
YML073C	RPL6A			Ribosomal 60S subunit protein L6A	SCLUD3.g509
YDL081C	RPP1A			Ribosomal stalk protein P1 alpha	SCLUD5.g295
YDR447C	RPS17B			Ribosomal protein 51 (rp51) of the small (40s) subunit	SCLUD1.g1308
YBR189W	RPS9B			Protein component of the small (40S) ribosomal subunit	SCLUD6.g244
YIL153W	RRD1			Peptidyl-prolyl cis/trans-isomerase	SCLUD7.g326
YOR001W	RRP6			Nuclear exosome exonuclease component	SCLUD2.g866
YER050C	RSM18			Mitochondrial ribosomal protein of the small subunit	SCLUD8.g217
YGL129C	RSM23			Mitochondrial ribosomal protein of the small subunit	SCLUD4.g443
YLL002W	RTT109			Histone acetyltransferase	SCLUD1.g1057
YCR009C	RVS161			Amphiphysin-like lipid raft protein	SCLUD5.g102
YER087C-B	SBH1			Beta subunit of Sec61p ER translocation complex (Sec61p-Sss1p-Sbh1p)	SCLUD2.g197
YHR205W	SCH9			AGC family protein kinase	SCLUD3.g551
YJL080C	SCP160			Essential RNA-binding G protein effector of mating response pathway	SCLUD8.g261
YLR403W	SFP1			Regulates transcription of ribosomal protein and biogenesis genes	SCLUD3.g432
YBL007C	SLA1			Cytoskeletal protein binding protein	SCLUD4.g663
YDL013W	SLX5			Subunit of the Slx5-Slx8 SUMO-targeted Ub ligase (STUbL) complex	SCLUD1.g403
YLR369W	SSQ1			Mitochondrial hsp70-type molecular chaperone	SCLUD7.g261
YDR463W	STP1			Transcription factor	SCLUD1.g1283
YIL039W	TED1			GPI-glycan remodelase	SCLUD2.g348
YDR438W	THI74			Mitochondrial transporter repressible by thiamine	SCLUD5.g206
YJL138C	TIF2			Translation initiation factor eIF4A	SCLUD1.g601
YER175C	TMT1			Trans-aconitate methyltransferase	SCLUD8.g301
YBR162C	TOS1			Protein TOS1	SCLUD6.g276
YNL079C	TPM1			Major isoform of tropomyosin	SCLUD1.g805
YBR126C	TPS1			Synthase subunit of trehalose-6-P synthase/phosphatase complex	SCLUD2.g506
YKL211C	TRP3			Indole-3-glycerol-phosphate synthase	SCLUD6.g52
YFR010W	UBP6			Ubiquitin-specific protease	SCLUD5.g46
YGR184C	UBR1			E3 ubiquitin ligase (N-recognin)	SCLUD1.g877
YLR420W	URA4			Dihydroorotase	SCLUD3.g461
YNL229C	URE2			Nitrogen catabolite repression transcriptional regulator	SCLUD10.g171
YNL054W	VAC7			Integral vacuolar membrane protein	SCLUD1.g768
YOR270C	VPH1			Subunit a of vacuolar-ATPase V0 domain	SCLUD6.g79
YKR001C	VPS1			Dynamin-like GTPase required for vacuolar sorting	SCLUD3.g278
YNR006W	VPS27			Endosomal protein that forms a complex with Hse1p	SCLUD4.g678
YGL095C	VPS45			Protein of the Sec1p/Munc-18 family	SCLUD9.g15
YML097C	VPS9			Guanine nucleotide exchange factor (GEF) and ubiquitin receptor	SCLUD2.g729
YJL012C	VTC4			Vacuolar membrane polyphosphate polymerase	SCLUD1.g889
YHL009C	YAP3			Basic leucine zipper (bZIP) transcription factor	SCLUD5.g225
YDR444W	YDR444W			Putative hydrolase acting on ester bonds	SCLUD1.g1311
YER077C	YER077C			Protein that associates with mitochondrial ribosome	SCLUD4.g596
YER134C	YER134C			Magnesium-dependent acid phosphatase	SCLUD2.g722
YGL159W	YGL159W			Putative protein of unknown function	SCLUD5.g124
YDR451C	YHP1			Homeobox transcriptional repressor	SCLUD1.g1303
YHR192W	YHR192W			Lunapark family member involved in ER network formation	SCLUD3.g340
YMR074C	YMR074C			Protein with homology to human PDCD5	SCLUD7.g283
YBR104W	YMC2			Carrier protein YMC2, mitochondrial	SCLUD2.g657
YKL126W	YPK1			S/T protein kinase	SCLUD2.g63
YMR104C	YPK2			Protein kinase similar to S/T protein kinase Ypk1p	SCLUD2.g63
YJL139C	YUR1			Mannosyltransferase involved in protein N-glycosylation	SCLUD1.g485
S. cerevisiae high glucose-resistance genes absent in S. ludwigii UTAD17
	Gene			Function
	AIM3			Protein that inhibits barbed-end actin filament elongation
	AIM4			Protein proposed to be associated with the nuclear pore complex
	API2			Putative protein of unknown function
	ATP15			Epsilon subunit of the F1 sector of mitochondrial F1F0 ATP synthase
	BCS1			Protein translocase and chaperone required for Complex III assembly
	BRO1			Cytoplasmic class E vacuolar protein sorting (VPS) factor
	BUD31			Component of the SF3b subcomplex of the U2 snRNP
	BUD32			Protein kinase
	CSG2			Endoplasmic reticulum membrane protein
	CTF19			Outer kinetochore protein, needed for accurate chromosome segregation
	CTK3			Gamma subunit of C-terminal domain kinase I
	CTR9			Component of the Paf1p complex involved in transcription elongation
	EAF3			Component of the Rpd3S histone deacetylase complex
	FMP33			Putative protein of unknown function
	GCN4			bZIP transcriptional activator of amino acid biosynthetic genes
	GCR1			Transcriptional activator of genes involved in glycolysis
	GON7			Component of the EKC/KEOPS protein complex
	HPR1			Subunit of THO/TREX complexes
	HTL1			Component of the RSC chromatin remodeling complex
	HUR1			Protein of unknown function
	LAS21			Integral plasma membrane protein
	MAL32			Maltase (alpha-D-glucosidase)
	MCM21			Component of the kinetochore sub-complex COMA
	NGG1			Subunit of chromatin modifying histone acetyltransferase complexes
	PEP5			Histone E3 ligase, component of CORVET membrane tethering complex
	PEX15			Tail-anchored type II integral peroxisomal membrane protein
	PFK1			Alpha subunit of heterooctameric phosphofructokinase
	PHM6			Protein of unknown function
	PHO5			Repressible acid phosphatase
	PHO85			Cyclin-dependent kinase
	PIN2			Exomer-dependent cargo protein
	PPA1			Subunit c'' of the vacuolar ATPase
	RPL37b			Ribosomal 60S subunit protein L37B
	RPS16A			Protein component of the small (40S) ribosomal subunit
	SMA2			Meiosis-specific prospore membrane protein
	SPC72			Gamma-tubulin small complex (gamma-TuSC) receptor
	SPO74			Component of the meiotic outer plaque of the spindle pole body
	SPR6			Protein of unknown function
	SRC1			Inner nuclear membrane protein
	STB1			Protein with role in regulation of MBF-specific transcription at Start
	SUS1			Component of both the SAGA histone acetylase and TREX-2 complexes
	TIM11			Subunit e of mitochondrial F1F0-ATPase
	TOM7			Component of the TOM (translocase of outer membrane) complex
	TRK1			Component of the Trk1p-Trk2p potassium transport system
	TSC3			Protein that stimulates the activity of serine palmitoyltransferase
	URA1			Dihydroorotate dehydrogenase
	VMA4			Subunit E of the V1 domain of the vacuolar H+-ATPase (V-ATPase)
	VPS15			Serine/threonine protein kinase involved in vacuolar protein sorting
	VPS16			Subunit of the HOPS and the CORVET complexes
	VPS51			Component of the GARP (Golgi-associated retrograde protein) complex
	VPS65			Dubious open reading frame
	VRP1			Verprolin, proline-rich actin-associated protein
	YAL037C-A			Putative protein of unknown function
	YBR099C			Dubious open reading frame
	YBR113W			Dubious open reading frame
	YBR138C			Cytoplasmic protein of unknown function
	YBR196C-B			Putative protein of unknown function
	YBR266C			Protein with a potential role in actin cytoskeleton organization
	YDJ1			Type I HSP40 co-chaperone
	YDL012C			Tail-anchored plasma membrane protein with a conserved CYSTM module
	YDL023C			Dubious open reading frame
	YDL032W			Dubious open reading frame
	YDL050C			Dubious open reading frame
	YDL173W			Protein of unknown function
	YDR003W-A			Putative protein of unknown function
	YDR008C			Dubious open reading frame
	YDR034W-B			Predicted tail-anchored plasma membrane protein
	YDR114C			Putative protein of unknown function
	YDR169C-A			Putative protein of unknown function
	YDR182W-A			Putative protein of unknown function
	YDR379C-A			Mitochondrial protein involved in assembly of succinate dehydrogenase
	YDR433W			Dubious open reading frame
	YDR524C-B			Putative protein of unknown function
	YEL045C			Dubious open reading frame
	YER121W			Putative protein of unknown function
	YER135C			Putative protein of unknown function
	YFL012W			Putative protein of unknown function
	YFR032C-B			Putative protein of unknown function
	YGL024W			Dubious open reading frame
	YGL088W			Putative protein of unknown function
	YGL132W			Dubious open reading frame
	YGL165C			Dubious open reading frame
	YGR219W			Dubious open reading frame
	YIL002W-A			Putative protein of unknown function
	YJL077W-B			Putative protein of unknown function
	YJL127C-B			Putative protein of unknown function
	YJL163C			Putative protein of unknown function
	YKL096C-B			Putative protein of unknown function
	YKL118W			Dubious open reading frame
	YLR125W			Putative protein of unknown function
	YML009W-B			Dubious open reading frame
	YNL046W			Putative protein of unknown function
	YNL120C			Dubious open reading frame
	YNL296W			Dubious open reading frame unlikely to encode a functional protein
	YNR005C			Dubious open reading frame
	YOR008C-A			Putative protein of unknown function
	YOR305W			Protein of unknown function
	YOR331C			Dubious open reading frame
	YOR364W			Dubious open reading frame
	YPL077C			Putative protein of unknown function
	YPR099C			Dubious open reading frame

## Sheet: Table S10_revised
Table S10- Identification in the predicted S. ludwigii UTAD17 ORFeome of orthologues for the genes described to mediate S. cerevisiae tolerance to SO2 at low pH, according with the data from Lage et al., (2019)
Gene/ORF	Product	UTAD17 homologue
ALE1	Broad-specificity lysophospholipid acyltransferase, part of MBOAT family of membrane-bound O-acyltransferases; key component of Lands cycle; may have role in fatty acid exchange at sn-2 position of mature glycerophospholipids	SCLUD2.g831
AYR1	NADPH-dependent 1-acyl dihydroxyacetone phosphate reductase found in lipid particles, ER, and mitochondrial outer membrane; involved in phosphatidic acid biosynthesis; required for spore germination; capable of metabolizing steroid hormones	SCLUD1.g783
CAX4	Dolichyl pyrophosphate (Dol-P-P) phosphatase with a luminally oriented active site in the ER, cleaves the anhydride linkage in Dol-P-P, required for Dol-P-P-linked oligosaccharide intermediate synthesis and protein N-glycosylation	SCLUD2.g605
COQ1	Hexaprenyl pyrophosphate synthetase, catalyzes the first step in ubiquinone (coenzyme Q) biosynthesis	SCLUD1.g527
DAK1	Dihydroxyacetone kinase, required for detoxification of dihydroxyacetone (DHA); involved in stress adaptation	SCLUD3.g498
DEP1	Transcriptional modulator involved in regulation of structural phospholipid biosynthesis genes and metabolically unrelated genes	SCLUD2.g462
EEB1	Acyl-coenzymeA:ethanol O-acyltransferase responsible for the major part of medium-chain fatty acid ethyl ester biosynthesis during fermentation; possesses short chain esterase activity; may be involved in lipid metabolism and detoxification	SCLUD6.g224
EHT1	Acyl-coenzymeA:ethanol O-acyltransferase that plays a minor role in medium-chain fatty acid ethyl ester biosynthesis; contains esterase activity; localizes to lipid particles and the mitochondrial outer membrane	SCLUD6.g224
EPT1	sn-1,2-diacylglycerol ethanolamine- and cholinephosphotranferase; not essential for viability	SCLUD10.g22
ERG2	C-8 sterol isomerase, catalyzes the isomerization of the delta-8 double bond to the delta-7 position at an intermediate step in ergosterol biosynthesis	SCLUD9.g148
ERG3	C-5 sterol desaturase, catalyzes the introduction of a C-5(6) double bond into episterol, a precursor in ergosterol biosynthesis	SCLUD2.g615
ERG6	Delta(24)-sterol C-methyltransferase, converts zymosterol to fecosterol in the ergosterol biosynthetic pathway by methylating position C-24;	SCLUD5.g224
FAA1	Long chain fatty acyl-CoA synthetase with a preference for C12:0-C16:0 fatty acids; involved in the activation of imported fatty acids; localized to both lipid particles and mitochondrial outer membrane; essential for stationary phase	SCLUD2.g679
FAT1	Fatty acid transporter and very long-chain fatty acyl-CoA synthetase, may form a complex with Faa1p or Faa4p that imports and activates exogenous fatty acids	SCLUD8.g288
LIP5	Protein involved in biosynthesis of the coenzyme lipoic acid	SCLUD6.g193
LRO1	Acyltransferase that catalyzes diacylglycerol esterification; one of several acyltransferases that contribute to triglyceride synthesis; putative homolog of human lecithin cholesterol acyltransferase	SCLUD9.g146
SAC1	Phosphatidylinositol phosphate (PtdInsP) phosphatase involved in hydrolysis of PtdIns[4]P;	SCLUD6.g51
SUR1	Probable catalytic subunit of a mannosylinositol phosphorylceramide (MIPC) synthase, forms a complex with probable regulatory subunit Csg2p; function in sphingolipid biosynthesis	SCLUD6.g277
SWH1	Protein similar to mammalian oxysterol-binding protein; contains ankyrin repeats; localizes to the Golgi and the nucleus-vacuole junction	SCLUD7.g166
TGL3	Triacylglycerol lipase of the lipid particle, responsible for all the TAG lipase activity of the lipid particle; contains the consensus sequence motif GXSXG, which is found in lipolytic enzymes	SCLUD11.g9
VAC14	Protein involved in regulated synthesis of PtdIns(3,5)P(2), in control of trafficking of some proteins to the vacuole lumen via the MVB, and in maintenance of vacuole size and acidity; interacts with Fig4p; activator of Fab1p	SCLUD3.g409
GRX3	Hydroperoxide and superoxide-radical responsive glutathione-dependent oxidoreductase; monothiol glutaredoxin subfamily member along with Grx4p and Grx5p; protects cells from oxidative damage	SCLUD4.g495
GSH1	Gamma glutamylcysteine synthetase catalyzes the first step in glutathione (GSH) biosynthesis; expression induced by oxidants, cadmium, and mercury	SCLUD8.g324
MXR2	Methionine-R-sulfoxide reductase, involved in the response to oxidative stress;	SCLUD3.g54
POS5	Mitochondrial NADH kinase, phosphorylates NADH; also phosphorylates NAD(+) with lower specificity; required for the response to oxidative stress	SCLUD9.g25
SOD1	Cytosolic copper-zinc superoxide dismutase; some mutations are analogous to those that cause ALS (amyotrophic lateral sclerosis) in humans	SCLUD2.g80
WHI2	Protein required, with binding partner Psr1p, for full activation of the general stress response, possibly through Msn2p dephosphorylation;	SCLUD5.g351
YBP1	Protein required for oxidation of specific cysteine residues of the transcription factor Yap1p, resulting in the nuclear localization of Yap1p in response to stress	SCLUD2.g906
YNL190W	Cell wall protein proposed role as a hydrophilin induced by osmotic stress; contains a putative GPI-attachment site	SCLUD10.g129
AFG3	Component, with Yta12p, of the mitochondrial inner membrane m-AAA protease that mediates degradation of misfolded or unassembled proteins and is also required for correct assembly of mitochondrial enzyme complexes	SCLUD7.g221
ATP1	Alpha subunit of the F1 sector of mitochondrial F1F0 ATP synthase, which is a large, evolutionarily conserved enzyme complex required for ATP synthesis;	SCLUD2.g125
ATP11	Molecular chaperone, required for the assembly of alpha and beta subunits into the F1 sector of mitochondrial F1F0 ATP synthase	SCLUD7.g41
ATP12	Conserved protein required for assembly of alpha and beta subunits into the F1 sector of mitochondrial F1F0 ATP synthase; mutation of human ATP12 reduces active ATP synthase levels and is associated with the disorder ATPAF2 deficiency	SCLUD3.g150
ATP23	Putative metalloprotease of the mitochondrial inner membrane, required for processing of Atp6p; has an additional role in assembly of the F0 sector of the F1F0 ATP synthase complex	SCLUD9.g168
COA3	Mitochondrial inner membrane protein that participates in regulation of COX1 translation, Cox1p stabilization, and cytochrome oxidase assembly	SCLUD8.g222
COQ10	Coenzyme Q (ubiquinone) binding protein, functions in the delivery of Q6 to its proper location for electron transport during respiration; START domain protein with homologs in bacteria and eukaryotes	SCLUD2.g856
COQ3	O-methyltransferase, catalyzes two different O-methylation steps in ubiquinone (Coenzyme Q) biosynthesis; component of a mitochondrial ubiquinone-synthesizing complex; phosphoprotein	SCLUD1.g564
COQ5	2-hexaprenyl-6-methoxy-1,4-benzoquinone methyltransferase, involved in ubiquinone (Coenzyme Q) biosynthesis	SCLUD9.g223
COX11	Mitochondrial inner membrane protein required for delivery of copper to the Cox1p subunit of cytochrome c oxidase	SCLUD6.g181
COX14	Mitochondrial membrane protein, involved in translational regulation of Cox1p and assembly of cytochrome c oxidase (complex IV); associates with complex IV assembly intermediates and complex III/complex IV supercomplexes	SCLUD9.g249
COX15	Protein required for the hydroxylation of heme O to form heme A, which is an essential prosthetic group for cytochrome c oxidase	SCLUD4.g555
COX23	Mitochondrial intermembrane space protein that functions in mitochondrial copper homeostasis, essential for functional cytochrome oxidase expression;	SCLUD10.g37
COX5B	Subunit Vb of cytochrome c oxidase, which is the terminal member of the mitochondrial inner membrane electron transport chain; predominantly expressed during anaerobic growth while its isoform Va (Cox5Ap) is expressed during aerobic growth	SCLUD1.g765
FZO1	Mitofusin; integral membrane protein involved in mitochondrial outer membrane tethering and fusion; role in mitochondrial genome maintenance; efficient tethering and degradation of Fzo1p requires an intact N-terminal GTPase domain; targeted for destruction by the ubiquitin ligase SCF-Mdm30p and the cytosolic ubiquitin-proteasome system	SCLUD6.g225
GEP4	Mitochondrial phosphatidylglycerophosphatase (PGP phosphatase), dephosphorylates phosphatidylglycerolphosphate to generate phosphatidylglycerol, an essential step during cardiolipin biosynthesis; null mutant is sensitive to tunicamycin, DTT	SCLUD1.g1086
GGC1	Mitochondrial GTP/GDP transporter, essential for mitochondrial genome maintenance; has a role in mitochondrial iron transport; member of the mitochondrial carrier family	SCLUD6.g345
IBA57	Mitochondrial matrix protein involved in the incorporation of iron-sulfur clusters into mitochondrial aconitase-type proteins; activates the radical-SAM family members Bio2p and Lip5p; interacts with Ccr4p in the two-hybrid system	SCLUD2.g49
IFM1	Mitochondrial translation initiation factor 2	SCLUD5.g41
ISA2	Protein required for maturation of mitochondrial and cytosolic Fe/S proteins, localizes to the mitochondrial intermembrane space, overexpression of ISA2 suppresses grx5 mutations	SCLUD2.g533
MBA1	Membrane-associated mitochondrial ribosome receptor; forms a complex with Mdm38p that may facilitate recruitment of mRNA-specific translational activators to ribosomes; possible role in protein export from the matrix to inner membrane	SCLUD6.g236
MCX1	Mitochondrial matrix protein; putative ATP-binding chaperone with non-proteolytic function	SCLUD2.g918
MDM12	Mitochondrial outer membrane protein, required for transmission of mitochondria to daughter cells; component of the Mdm10-Mdm12-Mmm1 complex involved in import and assembly of outer membrane beta-barrel proteins	SCLUD2.g855
MDM34	Mitochondrial component of the ERMES complex that links the ER to mitochondria and may promote inter-organellar calcium and phospholipid exchange as well as coordinating mitochondrial DNA replication and growth	SCLUD1.g322
MGM101	Protein involved in mitochondrial genome maintenance; component of the mitochondrial nucleoid, required for the repair of oxidative mtDNA damage	SCLUD3.g545
MGR3	Subunit of the mitochondrial (mt) i-AAA protease supercomplex, which degrades misfolded mitochondrial proteins; forms a subcomplex with Mgr1p that binds to substrates to facilitate proteolysis; required for growth of cells lacking mtDNA	SCLUD3.g193
MRP7	Mitochondrial ribosomal protein of the large subunit	SCLUD5.g91
MRPL17	Mitochondrial ribosomal protein of the large subunit	SCLUD3.g124
MRPL49	Mitochondrial ribosomal protein of the large subunit	SCLUD8.g330
MRPL50	Mitochondrial ribosomal protein of the large subunit, not essential for mitochondrial translation	SCLUD9.g171
MRPS12	Mitochondrial protein; may interact with ribosomes based on co-purification experiments; similar to E. coli and human mitochondrial S12 ribosomal proteins	SCLUD8.g400
MSF1	Mitochondrial phenylalanyl-tRNA synthetase, active as a monomer, unlike the cytoplasmic subunit which is active as a dimer complexed to a beta subunit dimer; similar to the alpha subunit of E. coli phenylalanyl-tRNA synthetase	SCLUD2.g716
MTG2	Putative GTPase, member of the Obg family; peripheral protein of the mitochondrial inner membrane that associates with the large ribosomal subunit; required for mitochondrial translation, possibly via a role in ribosome assembly	SCLUD1.g1141
OXA1	Mitochondrial inner membrane insertase, mediates the insertion of both mitochondrial- and nuclear-encoded proteins from the matrix into the inner membrane, interacts with mitochondrial ribosomes	SCLUD4.g533
RRF1	Mitochondrial ribosome recycling factor, essential for mitochondrial protein synthesis and for the maintenance of the respiratory function of mitochondria	SCLUD1.g992
UGO1	Outer membrane component of the mitochondrial fusion machinery; binds directly to Fzo1p and Mgm1p and thus links these two GTPases during mitochondrial fusion; facilitates dimerization of Fzo1p during fusion	SCLUD1.g1274
ADA2	Transcription coactivator, component of the ADA and SAGA transcriptional adaptor/HAT (histone acetyltransferase) complexes	SCLUD1.g1307
ARC1	Protein that binds tRNA and methionyl- and glutamyl-tRNA synthetases (Mes1p and Gus1p), delivering tRNA to them, stimulating catalysis, and ensuring their localization to the cytoplasm; also binds quadruplex nucleic acids	SCLUD2.g945
BUD13	Subunit of the RES complex, which is required for nuclear pre-mRNA retention and splicing;	SCLUD4.g743
CAF130	Part of the evolutionarily-conserved CCR4-NOT transcriptional regulatory complex involved in controlling mRNA initiation, elongation, and degradation	SCLUD1.g382
CCR4	Component of the CCR4-NOT transcriptional complex, which is involved in regulation of gene expression;	SCLUD2.g449
CDC73	Component of the Paf1p complex that binds to and modulates the activity of RNA polymerases I and II; required for expression of certain genes, modification of some histones, and telomere maintenance	SCLUD3.g456
CTR9	Component of the Paf1p complex that binds to and modulates the activity of RNA polymerases I and II; required for expression of a subset of genes, including cyclin genes; contains TPR repeats	SCLUD7.g16
DPB4	Shared subunit of DNA polymerase (II) epsilon and of ISW2/yCHRAC chromatin accessibility complex; involved in both chromosomal DNA replication and in inheritance of telomeric silencing	SCLUD4.g461
ELP2	Subunit of Elongator complex, which is required for modification of wobble nucleosides in tRNA; target of Kluyveromyces lactis zymocin	SCLUD1.g1065
ELP4	Subunit of Elongator complex, which is required for modification of wobble nucleosides in tRNA; required for Elongator structural integrity	SCLUD6.g218
ELP6	Subunit of Elongator complex, which is required for modification of wobble nucleosides in tRNA;	SCLUD11.g610
EST2	Reverse transcriptase subunit of the telomerase holoenzyme	SCLUD4.g683
FPR1	Peptidyl-prolyl cis-trans isomerase (PPIase), binds to the drugs FK506 and rapamycin; also binds to the nonhistone chromatin binding protein Hmo1p and may regulate its assembly or function	SCLUD10.g14
FYV7	Essential protein required for maturation of 18S rRNA	SCLUD2.g780
GCN5	Histone acetyltransferase, acetylates N-terminal lysines on histones H2B and H3; catalytic subunit of the ADA and SAGA histone acetyltransferase complexes; founding member of the Gcn5p-related N-acetyltransferase superfamily	SCLUD20.g2
HIR3	Subunit of the HIR complex, a nucleosome assembly complex involved in regulation of histone gene transcription; involved in position-dependent gene silencing and nucleosome reassembly	SCLUD3.g541
HMI1	Mitochondrial inner membrane localized ATP-dependent DNA helicase, required for the maintenance of the mitochondrial genome	SCLUD7.g117
HTZ1	Histone variant H2AZ, exchanged for histone H2A in nucleosomes by the SWR1 complex; involved in transcriptional regulation through prevention of the spread of silent heterochromatin	SCLUD2.g837
IES6	Protein that associates with the INO80 chromatin remodeling complex under low-salt conditions;	SCLUD5.g158
IKI1	Subunit of Elongator complex, which is required for modification of wobble nucleosides in tRNA; iki1 mutations confer resistance to the K. lactis toxin zymocin	SCLUD1.g1120
IST3	Component of the U2 snRNP, required for the first catalytic step of splicing and for spliceosomal assembly; interacts with Rds3p and is required for Mer1p-activated splicing	SCLUD7.g192
IWR1	Protein involved in transcription from polymerase II promoters;	SCLUD1.g700
LSM7	Lsm (Like Sm) protein; part of heteroheptameric complexes (Lsm2p-7p and either Lsm1p or 8p): cytoplasmic Lsm1p complex involved in mRNA decay	SCLUD1.g829
MAF1	Negative regulator of RNA polymerase III; component of several signaling pathways that repress polymerase III transcription in response to changes in cellular environment; targets the initiation factor TFIIIB	SCLUD1.g522
MBF1	Transcriptional coactivator that bridges the DNA-binding region of Gcn4p and TATA-binding protein Spt15p; suppressor of frameshift mutations	SCLUD2.g743
MRM2	Mitochondrial 2' O-ribose methyltransferase, required for methylation of U(2791) in 21S rRNA	SCLUD9.g76
MSE1	Mitochondrial glutamyl-tRNA synthetase, predicted to be palmitoylated	SCLUD2.g468
MSI1	Subunit of chromatin assembly factor I (CAF-1), negative regulator of the RAS/cAMP pathway via sequestration of Npr1p kinase; localizes to the nucleus and cytoplasm; homologous to human retinoblastoma binding proteins RbAp48 and RbAp46	SCLUD6.g249
MSY1	Mitochondrial tyrosyl-tRNA synthetase	SCLUD6.g222
NGG1	Transcriptional regulator involved in glucose repression of Gal4p-regulated genes; component of transcriptional adaptor and histone acetyltransferase complexes, the ADA complex, the SAGA complex, and the SLIK complex	SCLUD6.g406
NUT1	Component of the RNA polymerase II mediator complex	SCLUD1.g706
PAA1	Polyamine acetyltransferase; acetylates polyamines (e.g. putrescine, spermidine, spermine) and also aralkylamines (e.g. tryptamine, phenylethylamine); may be involved in transcription and/or DNA replication	SCLUD4.g549
PAT1	Topoisomerase II-associated deadenylation-dependent mRNA-decapping factor	SCLUD8.g398
POP2	RNase of the DEDD superfamily,	SCLUD8.g430
RAD54	DNA-dependent ATPase, stimulates strand exchange by modifying the topology of double-stranded DNA; involved in the recombinational repair of double-strand breaks in DNA during vegetative growth and meiosis; member of the SWI/SNF family	SCLUD2.g774
RHR2	Constitutively expressed isoform of DL-glycerol-3-phosphatase; involved in glycerol biosynthesis, induced in response to both anaerobic and, along with the Hor2p/Gpp2p isoform, osmotic stress	SCLUD2.g322
ROX3	Subunit of the RNA polymerase II mediator complex; associates with core polymerase subunits to form the RNA polymerase II holoenzyme	SCLUD2.g132
RPB9	RNA polymerase II subunit B12.6; contacts DNA	SCLUD9.g51
RRN10	Protein involved in promoting high level transcription of rDNA, subunit of UAF (upstream activation factor) for RNA polymerase	SCLUD4.g568
RRP8	Nucleolar protein involved in rRNA processing, pre-rRNA cleavage at site A2; also involved in telomere maintenance; mutation is synthetically lethal with a gar1 mutation	SCLUD4.g523
RSC1	Component of the RSC chromatin remodeling complex; required for expression of mid-late sporulation-specific genes; contains two essential bromodomains, a bromo-adjacent homology (BAH) domain, and an AT hook	SCLUD2.g758
RTR1	CTD phosphatase; dephosphorylates S5-P in the C-terminal domain of Rpo21p; has a cysteine-rich motif required for function and conserved in eukaryotes; shuttles between the nucleus and cytoplasm	SCLUD4.g557
SET3	Defining member of the SET3 histone deacetylase complex which is a meiosis-specific repressor of sporulation genes; necessary for efficient transcription by RNAPII; one of two yeast proteins that contains both SET and PHD domains	SCLUD8.g315
SIN3	Component of the Sin3p-Rpd3p histone deacetylase complex, involved in transcriptional repression and activation of diverse processes,	SCLUD2.g863
SIN4	Subunit of the RNA polymerase II mediator complex;	SCLUD10.g176
SKI2	Ski complex component and putative RNA helicase, mediates 3'-5' RNA degradation by the cytoplasmic exosome; null mutants have superkiller phenotype of increased viral dsRNAs and are synthetic lethal with mutations in 5'-3' mRNA decay	SCLUD3.g426
SLX1	Subunit of a complex, with Slx4p, that hydrolyzes 5' branches from duplex DNA in response to stalled or converging replication forks; function overlaps with that of Sgs1p-Top3p	SCLUD2.g919
SOH1	Subunit of the RNA polymerase II mediator complex;	SCLUD2.g910
SOL1	Protein with a possible role in tRNA export; shows similarity to 6-phosphogluconolactonase non-catalytic domains but does not exhibit this enzymatic activity; homologous to Sol2p, Sol3p, and Sol4p	SCLUD8.g393
SPT20	Subunit of the SAGA transcriptional regulatory complex, involved in maintaining the integrity of the complex	SCLUD7.g13
SPT3	Subunit of the SAGA and SAGA-like transcriptional regulatory complexes, interacts with Spt15p to activate transcription of some RNA polymerase II-dependent genes,	SCLUD5.g271
SPT4	Protein involved in the regulating Pol I and Pol II transcription, pre-mRNA processing, kinetochore function, and gene silencing; forms a complex with Spt5p	SCLUD7.g258
SPT8*	Subunit of the SAGA transcriptional regulatory complex but not present in SAGA-like complex SLIK/SALSA, required for SAGA-mediated inhibition at some promoters	SCLUD2.g617
SQS1	Stimulates the ATPase and helicase activities of Prp43p; acts with Prp43p to stimulate 18s rRNA maturation by Nob1p; overexpression antagonizes the suppression of splicing defects by spp382 mutants; component of pre-ribosomal particles	SCLUD10.g168
SRB8	Subunit of the RNA polymerase II mediator complex; associates with core polymerase subunits to form the RNA polymerase II holoenzyme;	SCLUD8.g404
SSN2	Subunit of the RNA polymerase II mediator complex; associates with core polymerase subunits to form the RNA polymerase II holoenzyme; required for stable association of Srb10p-Srb11p kinase; essential for transcriptional regulation	SCLUD5.g197
SSN3	Cyclin-dependent protein kinase, component of RNA polymerase II holoenzyme	SCLUD6.g307
SSN8	Cyclin-like component of the RNA polymerase II holoenzyme, involved in phosphorylation of the RNA polymerase II C-terminal domain; involved in glucose repression and telomere maintenance	SCLUD1.g746
STO1	Large subunit of the nuclear mRNA cap-binding protein complex, interacts with Npl3p to carry nuclear poly(A)+ mRNA to cytoplasm; also involved in nuclear mRNA degradation and telomere maintenance; orthologous to mammalian CBP80	SCLUD1.g422
SUB1	Transcriptional coactivator, facilitates elongation through factors that modify RNAP II; role in peroxide resistance involving Rad2p; role in the hyperosmotic stress response through polymerase recruitment at RNAP II and RNAP III genes	SCLUD3.g326
SWD3	Essential subunit of the COMPASS (Set1C) complex, which methylates histone H3 on lysine 4 and is required in transcriptional silencing near telomeres	SCLUD6.g213
SWI3	Subunit of the SWI/SNF chromatin remodeling complex, which regulates transcription by remodeling chromosomes; required for transcription of many genes, including ADH1, ADH2, GAL1, HO, INO1 and SUC2	SCLUD3.g156
TGS1	Trimethyl guanosine synthase, conserved nucleolar methyl transferase that converts the m(7)G cap structure of snRNAs, snoRNAs, and telomerase TLC1 RNA to m(2,2,7)G;	SCLUD6.g118
THO2	Subunit of the THO complex, which is required for efficient transcription elongation and involved in transcriptional elongation-associated recombination; required for LacZ RNA expression from certain plasmids	SCLUD10.g9
TOP1	Topoisomerase I, nuclear enzyme that relieves torsional strain in DNA by cleaving and re-sealing the phosphodiester backbone;	SCLUD2.g860
TRM1	tRNA methyltransferase; two forms of the protein are made by alternative translation starts; localizes to both the nucleus and mitochondrion to produce the modified base N2,N2-dimethylguanosine in tRNAs in both compartments	SCLUD4.g464
TRM10	tRNA methyltransferase, methylates the N-1 position of guanosine in tRNAs	SCLUD7.g114
TSR2	Protein with a potential role in pre-rRNA processing	SCLUD3.g480
TUP1	General repressor of transcription, forms complex with Cyc8p, involved in the establishment of repressive chromatin structure through interactions with histones H3 and H4, appears to enhance expression of some genes	SCLUD8.g412
UAF30	Subunit of UAF (upstream activation factor), which is an RNA polymerase I specific transcription stimulatory factor composed of Uaf30p, Rrn5p, Rrn9p, Rrn10p, histones H3 and H4; deletion decreases cellular growth rate	SCLUD2.g748
VPS71	Nucleosome-binding component of the SWR1 complex, which exchanges histone variant H2AZ (Htz1p) for chromatin-bound histone H2A;	SCLUD5.g241
YNG2	Subunit of the NuA4 histone acetyltransferase complex that acetylates histone H4 and H2A; has similarity to the human tumor suppressor ING1 and its isoforms ING4 and ING5	SCLUD1.g1068
ADE1	N-succinyl-5-aminoimidazole-4-carboxamide ribotide (SAICAR) synthetase, required for 'de novo' purine nucleotide biosynthesis; red pigment accumulates in mutant cells deprived of adenine	SCLUD7.g127
ADK1	Adenylate kinase, required for purine metabolism; localized to the cytoplasm and the mitochondria; lacks cleavable signal sequence	SCLUD6.g348
ADO1	Adenosine kinase, required for the utilization of S-adenosylmethionine (AdoMet); may be involved in recycling adenosine produced through the methyl cycle	SCLUD2.g58
RNR1	Major isoform of the large subunit of ribonucleotide-diphosphate reductase; the RNR complex catalyzes rate-limiting step in dNTP synthesis, regulated by DNA replication and DNA damage checkpoint pathways via localization of small subunits	SCLUD2.g309
URA5	Major orotate phosphoribosyltransferase (OPRTase) isozyme that catalyzes the fifth enzymatic step in de novo biosynthesis of pyrimidines, converting orotate into orotidine-5'-phosphate; minor OPRTase encoded by URA10	SCLUD9.g236
URK1	Uridine/cytidine kinase, component of the pyrimidine ribonucleotide salvage pathway that converts uridine into UMP and cytidine into CMP; involved in the pyrimidine deoxyribonucleotide salvage pathway, converting deoxycytidine into dCMP	SCLUD9.g155
ARG81	Zinc-finger transcription factor of the Zn(2)-Cys(6) binuclear cluster domain type, involved in the regulation of arginine-responsive genes; acts with Arg80p and Arg82p	SCLUD9.g257
GCN4	Basic leucine zipper (bZIP) transcriptional activator of amino acid biosynthetic genes in response to amino acid starvation; expression is tightly regulated at both the transcriptional and translational levels	SCLUD7.g170
STB5	Transcription factor, involved in regulating multidrug resistance and oxidative stress response; forms a heterodimer with Pdr1p;	SCLUD1.g1131
AVT5	Putative transporter, member of a family of seven S. cerevisiae genes (AVT1-7) related to vesicular GABA-glycine transporters	SCLUD2.g137
CTR1	High-affinity copper transporter of the plasma membrane, mediates nearly all copper uptake under low copper conditions; transcriptionally induced at low copper levels and degraded at high copper levels	SCLUD1.g446
DTR1	Putative dityrosine transporter, required for spore wall synthesis; expressed during sporulation; member of the major facilitator superfamily (DHA1 family) of multidrug resistance transporters	SCLUD6.g228
FEN2	Plasma membrane H+-pantothenate symporter; confers sensitivity to the antifungal agent fenpropimorph	SCLUD3.g147
FPS1	Plasma membrane channel, member of major intrinsic protein (MIP) family; involved in efflux of glycerol	SCLUD4.g768
FTR1	High affinity iron permease involved in the transport of iron across the plasma membrane; forms complex with Fet3p; expression is regulated by iron	SCLUD2.g771
FUR4	Uracil permease, localized to the plasma membrane; expression is tightly regulated by uracil levels and environmental cues	SCLUD8.g437
GEF1	Voltage-gated chloride channel localized to the golgi, the endosomal system, and plasma membrane, and involved in cation homeostasis; highly homologous to vertebrate voltage-gated chloride channels	SCLUD5.g144
GRR1	F-box protein component of the SCF ubiquitin-ligase complex; involved in carbon catabolite repression, glucose-dependent divalent cation transport, high-affinity glucose transport, morphogenesis, and sulfite detoxification	SCLUD2.g96
GTR1	Cytoplasmic GTP binding protein and negative regulator, with homolog Gtr2p, of the Ran/Tc4 GTPase cycle; component of GSE complex, which is required for sorting of Gap1p; involved in phosphate transport; has homology to human RagA and RagB	SCLUD9.g199
MCH5	Plasma membrane riboflavin transporter	SCLUD2.g737
MIR1	Mitochondrial phosphate carrier, imports inorganic phosphate into mitochondria; functionally redundant with Pic2p but more abundant than Pic2p under normal conditions; phosphorylated	SCLUD6.g48
MUP1	High affinity methionine permease, integral membrane protein with 13 putative membrane-spanning regions; also involved in cysteine uptake	SCLUD2.g759
OPT2	Oligopeptide transporter;	SCLUD2.g78
PMR1	High affinity Ca2+/Mn2+ P-type ATPase required for Ca2+ and Mn2+ transport into Golgi; involved in Ca2+ dependent protein sorting and processing	SCLUD2.g579
RGT2	Plasma membrane high glucose sensor that regulates glucose transport;	SCLUD2.g259
SMF1	Divalent metal ion transporter with a broad specificity for di-valent and tri-valent metals; post-translationally regulated by levels of metal ions; member of the Nramp family of metal transport proteins	SCLUD5.g422
SMF3	Putative divalent metal ion transporter involved in iron homeostasis; transcriptionally regulated by metal ions; member of the Nramp family of metal transport proteins	SCLUD1.g428
SSU1	Plasma membrane sulfite pump involved in sulfite metabolism and required for efficient sulfite efflux; major facilitator superfamily protein	SCLUD1.g612
		SCLUD1.g608
TAT2	High affinity tryptophan and tyrosine permease, overexpression confers FK506 and FTY720 resistance	SCLUD8.g300
TPO1	Polyamine plasma membrane transporter of the MFS-MDR Superfamily that recognizes spermine, putrescine, and spermidine	SCLUD4.g793
URE2	Nitrogen catabolite repression transcriptional regulator that acts by inhibition of GLN3 transcription in good nitrogen source;	SCLUD10.g171
YBR235W	Putative ion transporter, similar to mammalian electroneutral Na(+)-(K+)-C1- cotransporter family; YBR235W is not an essential gene	SCLUD2.g938
YBR241C	Putative transporter, member of the sugar porter family	SCLUD2.g948
YBT1	Transporter of the ATP-binding cassette (ABC) family involved in bile acid transport; similar to mammalian bile transporters	SCLUD4.g799
YIA6	Mitochondrial NAD+ transporter, involved in the transport of NAD+ into the mitochondria (see also YEA6); member of the mitochondrial carrier subfamily	SCLUD7.g172
YMD8	Putative nucleotide sugar transporter	SCLUD1.g1284
ATG15	Lipase required for intravacuolar lysis of autophagic bodies and Cvt bodies	SCLUD9.g182
ALG12	Alpha-1,6-mannosyltransferase localized to the ER; responsible for the addition of the alpha-1,6 mannose to dolichol-linked Man7GlcNAc2	SCLUD8.g387
APE2	Aminopeptidase yscII; may have a role in obtaining leucine from dipeptide substrates; sequence coordinates have changed since RT-PCR analysis showed that the adjacent ORF YKL158W comprises the 5' exon of APE2/YKL1	SCLUD1.g976
APE4	Cytoplasmic aspartyl aminopeptidase; cleaves unblocked N-terminal acidic amino acid residues from peptide substrates; forms a 12 subunit homo-oligomeric complex; M18 metalloprotease family member; may interact with ribosomes	SCLUD5.g321
ARD1	Subunit of N-terminal acetyltransferase NatA (Nat1p, Ard1p, Nat5p); acetylates many proteins and thus affects telomeric silencing, cell cycle, heat-shock resistance, mating, and sporulation	SCLUD1.g1270
BUL2	Component of the Rsp5p E3-ubiquitin ligase complex, involved in intracellular amino acid permease sorting, functions in heat shock element mediated gene expression, essential for growth in stress conditions, functional homolog of BUL1	SCLUD9.g222
CPR7	Peptidyl-prolyl cis-trans isomerase (cyclophilin), catalyzes the cis-trans isomerization of peptide bonds N-terminal to proline residues;	SCLUD5.g56
DBF2	Ser/Thr kinase involved in transcription and stress response	SCLUD1.g360
DMA2	Protein involved in ubiquitination; plays a role in regulating spindle position and orientation; functionally redundant with Dma1p; orthologous to human RNF8 protein, also has sequence similarity to human Chfr	SCLUD10.g41
GCN2	Protein kinase, phosphorylates the alpha-subunit of translation initiation factor eIF2 (Sui2p) in response to starvation; activated by uncharged tRNAs and the Gcn1p-Gcn20p complex; contributes to DNA damage checkpoint control	SCLUD1.g988
HPM1	AdoMet-dependent methyltransferase involved in a novel 3-methylhistidine modification of ribosomal protein Rpl3p; seven beta-strand MTase family member; null mutant exhibits a weak vacuolar protein sorting defect and caspofungin resistance	SCLUD1.g764
ICP55	Mitochondrial aminopeptidase; cleaves the N termini of at least 38 imported proteins after cleavage by the mitochondrial processing peptidase (MPP), thereby increasing their stability; member of the aminopeptidase P family	SCLUD2.g299
KIN1	Serine/threonine protein kinase involved in regulation of exocytosis; localizes to the cytoplasmic face of the plasma membrane; closely related to Kin2p	SCLUD4.g456
KTR4	Putative mannosyltransferase involved in protein glycosylation	SCLUD1.g1312
NAT1	Subunit of the N-terminal acetyltransferase NatA (Nat1p, Ard1p, Nat5p); N-terminally acetylates many proteins, which influences multiple processes such as the cell cycle, heat-shock resistance, mating, sporulation, and telomeric silencing	SCLUD7.g90
PRE9*	Alpha 3 subunit of the 20S proteasome, the only nonessential 20S subunit; may be replaced by the alpha 4 subunit (Pre6p) under stress conditions to create a more active proteasomal isoform	SCLUD1.g380
PTK1	Putative serine/threonine protein kinase that regulates spermine uptake; involved in polyamine transport; possible mitochondrial protein	SCLUD2.g401
PTK2	Putative serine/threonine protein kinase involved in regulation of ion transport across plasma membrane	SCLUD2.g401
RAD6	Ubiquitin-conjugating enzyme (E2), involved in postreplication repair (as a heterodimer with Rad18p), DSBR and checkpoint control (as a heterodimer with Bre1p), ubiquitin-mediated N-end rule protein degradation (as a heterodimer with Ubr1p	SCLUD2.g903
RPN10	Non-ATPase base subunit of the 19S regulatory particle (RP) of the 26S proteasome	SCLUD3.g537
RPS4B	Protein component of the small (40S) ribosomal subunit	SCLUD3.g549
TFS1	Protein that interacts with and inhibits carboxypeptidase Y and Ira2p; phosphatidylethanolamine-binding protein (PEBP) family member; targets to vacuolar membranes during stationary phase; acetylated by NatB N-terminal acetyltransferase	SCLUD3.g68
UBI4	Ubiquitin, becomes conjugated to proteins, marking them for selective degradation via the ubiquitin-26S proteasome system; essential for the cellular stress response; encoded as a polyubiquitin precursor comprised of 5 head-to-tail repeats	SCLUD4.g774
UBP1	Ubiquitin-specific protease that removes ubiquitin from ubiquitinated proteins; cleaves at the C terminus of ubiquitin fusions irrespective of their size; capable of cleaving polyubiquitin chains	SCLUD1.g715
UBP14	Ubiquitin-specific protease that specifically disassembles unanchored ubiquitin chains; involved in fructose-1,6-bisphosphatase (Fbp1p) degradation	SCLUD8.g353
UBP6	Ubiquitin-specific protease situated in the base subcomplex of the 26S proteasome,	SCLUD5.g46
UBP9	Ubiquitin carboxyl-terminal hydrolase, ubiquitin-specific protease that cleaves ubiquitin-protein fusions	SCLUD2.g172
UBR1	E3 ubiquitin ligase (N-recognin), forms heterodimer with Rad6p to ubiquitinate substrates in the N-end rule pathway; regulates peptide transport via Cup9p ubiquitination; mutation in human UBR1 causes Johansson-Blizzard Syndrome (JBS)	SCLUD1.g877
YOL057W	Dipeptidyl-peptidase III; cleaves dipeptides from the amino terminus of target proteins; highly active on synthetic substrate Arg-Arg-2-naphthylamide; mammalian ortholog may be a biomarker for some cancers	SCLUD7.g162
YPK1	Serine/threonine protein kinase that phosphorylates and downregulates flippase activator Fpk1p; mutations affect receptor-mediated endocytosis and sphingolipid-mediated and cell integrity signaling pathways; homolog of mammalian kinase SGK	SCLUD2.g63
YUH1	Ubiquitin C-terminal hydrolase that cleaves ubiquitin-protein fusions to generate monomeric ubiquitin; hydrolyzes the peptide bond at the C-terminus of ubiquitin; also the major processing enzyme for the ubiquitin-like protein Rub1p	SCLUD2.g85
PAC10	Part of the heteromeric co-chaperone GimC/prefoldin complex, which promotes efficient protein folding	SCLUD7.g95
SSE1	ATPase that is a component of the heat shock protein Hsp90 chaperone complex	SCLUD6.g208
YDJ1	Type I HSP40 co-chaperone involved in regulation of the HSP90 and HSP70 functions; involved in protein translocation across membranes; member of the DnaJ family	SCLUD1.g779
ADH1	Alcohol dehydrogenase, fermentative isozyme active as homo- or heterotetramers; required for the reduction of acetaldehyde to ethanol, the last step in the glycolytic pathway	SCLUD2.g515
ADH6	NADPH-dependent medium chain alcohol dehydrogenase with broad substrate specificity; member of the cinnamyl family of alcohol dehydrogenases; may be involved in fusel alcohol synthesis or in aldehyde tolerance	SCLUD4.g654
CAT2	Carnitine acetyl-CoA transferase present in both mitochondria and peroxisomes, transfers activated acetyl groups to carnitine to form acetylcarnitine which can be shuttled across membranes	SCLUD5.g240
GLC8	Regulatory subunit of protein phosphatase 1 (Glc7p), involved in glycogen metabolism and chromosome segregation; proposed to regulate Glc7p activity via conformational alteration; ortholog of the mammalian protein phosphatase inhibitor 2	SCLUD11.g13
GOR1	Glyoxylate reductase; null mutation results in increased biomass after diauxic shift; the authentic, non-tagged protein is detected in highly purified mitochondria in high-throughput studies	SCLUD3.g90
GPD2	NAD-dependent glycerol 3-phosphate dehydrogenase, homolog of Gpd1p, expression is controlled by an oxygen-independent signaling pathway required to regulate metabolism under anoxic conditions; located in cytosol and mitochondria	SCLUD1.g549
GPH1	Non-essential glycogen phosphorylase required for the mobilization of glycogen, activity is regulated by cyclic AMP-mediated phosphorylation,	SCLUD1.g370
GSY2	Glycogen synthase, similar to Gsy1p; expression induced by glucose limitation, nitrogen starvation, heat shock, and stationary phase; activity regulated by cAMP-dependent, Snf1p and Pho85p kinases as well as by the Gac1p-Glc7p phosphatase	SCLUD5.g26
IDH1	Subunit of mitochondrial NAD(+)-dependent isocitrate dehydrogenase, which catalyzes the oxidation of isocitrate to alpha-ketoglutarate in the TCA cycle	SCLUD1.g731
MLS1	Malate synthase, enzyme of the glyoxylate cycle, involved in utilization of non-fermentable carbon sources; expression is subject to carbon catabolite repression; localizes in peroxisomes during growth in oleic acid medium	SCLUD10.g40
NDE1	Mitochondrial external NADH dehydrogenase, a type II NAD(P)H:quinone oxidoreductase that catalyzes the oxidation of cytosolic NADH;	SCLUD1.g674
NRK1	Nicotinamide riboside kinase, catalyzes the phosphorylation of nicotinamide riboside and nicotinic acid riboside in salvage pathways for NAD+ biosynthesis	SCLUD10.g24
PDB1	E1 beta subunit of the pyruvate dehydrogenase (PDH) complex, which is an evolutionarily-conserved multi-protein complex found in mitochondria	SCLUD2.g913
PFK1	Alpha subunit of heterooctameric phosphofructokinase involved in glycolysis	SCLUD1.g942
PKP1	Mitochondrial protein kinase involved in negative regulation of pyruvate dehydrogenase complex activity by phosphorylating the ser-133 residue of the Pda1p subunit;	SCLUD2.g343
		SCLUD8.g394
PMT4	Protein O-mannosyltransferase, transfers mannose residues from dolichyl phosphate-D-mannose to protein serine/threonine residues; appears to form homodimers in vivo and does not complex with other Pmt proteins; target for new antifungals	SCLUD3.g544
PPG1	Putative serine/threonine protein phosphatase of the type 2A-like phosphatase family, required for glycogen accumulation; interacts with Tap42p, which binds to and regulates other protein phosphatases	SCLUD8.g391
PSK1	One of two (see also PSK2) PAS domain containing S/T protein kinases; coordinately regulates protein synthesis and carbohydrate metabolism and storage in response to a unknown metabolite that reflects nutritional status	SCLUD2.g454
PSK2	One of two (see also PSK1) PAS domain containing S/T protein kinases; regulates sugar flux and translation in response to an unknown metabolite by phosphorylating Ugp1p and Gsy2p (sugar flux) and Caf20p, Tif11p and Sro9p (translation)	SCLUD1.g1258
PYC2	Pyruvate carboxylase isoform, cytoplasmic enzyme that converts pyruvate to oxaloacetate;	SCLUD2.g909
RPE1	D-ribulose-5-phosphate 3-epimerase, catalyzes a reaction in the non-oxidative part of the pentose-phosphate pathway;	SCLUD1.g445
TDH3	Glyceraldehyde-3-phosphate dehydrogenase, isozyme 3, involved in glycolysis and gluconeogenesis; tetramer that catalyzes the reaction of glyceraldehyde-3-phosphate to 1,3 bis-phosphoglycerate; detected in the cytoplasm and cell wall	SCLUD1.g850
TKL1	Transketolase, similar to Tkl2p; catalyzes conversion of xylulose-5-phosphate and ribose-5-phosphate to sedoheptulose-7-phosphate and glyceraldehyde-3-phosphate in the pentose phosphate pathway; needed for synthesis of aromatic amino acids	SCLUD2.g547
TPI1	Triose phosphate isomerase, abundant glycolytic enzyme; mRNA half-life is regulated by iron availability; transcription is controlled by activators Reb1p, Gcr1p, and Rap1p through binding sites in the 5' non-coding region	SCLUD8.g370
TPS1	Synthase subunit of trehalose-6-phosphate synthase/phosphatase complex, which synthesizes the storage carbohydrate trehalose;	SCLUD2.g506
TPS2	Phosphatase subunit of the trehalose-6-phosphate synthase/phosphatase complex, which synthesizes the storage carbohydrate trehalose;	SCLUD4.g544
TSL1	Large subunit of trehalose 6-phosphate synthase (Tps1p)/phosphatase (Tps2p) complex, which converts uridine-5'-diphosphoglucose and glucose 6-phosphate to trehalose, similar to Tps3p and may share function; mutant has aneuploidy tolerance	SCLUD9.g191
YMR315W	Protein with NADP(H) oxidoreductase activity; transcription is regulated by Stb5p in response to NADPH depletion induced by diamide; promoter contains a putative Stb5p binding site	SCLUD9.g258
BEM4	Protein involved in establishment of cell polarity and bud emergence;	SCLUD6.g112
BUD14	Protein involved in bud-site selection, Bud14p-Glc7p complex is a cortical regulator of dynein; inhibitor of the actin assembly factor Bnr1p (formin); diploid mutants display a random budding pattern instead of the wild-type bipolar pattern	SCLUD7.g126
BUD20	Protein involved in bud-site selection; diploid mutants display a random budding pattern instead of the wild-type bipolar pattern	SCLUD2.g789
CDC10	Component of the septin ring of the mother-bud neck that is required for cytokinesis; septins recruit proteins to the neck and can act as a barrier to diffusion at the membrane, and they comprise the 10nm filaments seen with EM	SCLUD5.g108
LDB17	Protein involved in the regulation of endocytosis; transiently recruited to actin cortical patches in a SLA1-dependent manner after late coat component assembly; GFP-fusion protein localizes to the periphery, cytoplasm, bud, and bud neck	SCLUD2.g243
MYO5	One of two type I myosins; contains proline-rich tail homology 2 (TH2) and SH3 domains; MYO5 deletion has little effect on growth, but myo3 myo5 double deletion causes severe defects in growth and actin cytoskeleton organization	SCLUD1.g1195
NUP84	Subunit of the nuclear pore complex (NPC), forms a subcomplex with Nup85p, Nup120p, Nup145p-C, Sec13p, and Seh1p that plays a role in nuclear mRNA export and NPC biogenesis	SCLUD1.g702
PPH3	Catalytic subunit of protein phosphatase PP4 complex; active complex is composed of Pph3p and Psy2p, with Psy4p apparently providing additional substrate specificity in some cases; regulates recovery from the DNA damage checkpoint and also the gene conversion- and single-strand annealing-mediated pathways of meiotic double-strand break repair; involved in activation of Gln3p to alleviate nitrogen…	SCLUD2.g268
RGD1	GTPase-activating protein (RhoGAP) for Rho3p and Rho4p, possibly involved in control of actin cytoskeleton organizatio	SCLUD15.g9
RVS161	Amphiphysin-like lipid raft protein; interacts with Rvs167p and regulates polarization of the actin cytoskeleton, endocytosis, cell polarity, cell fusion and viability following starvation or osmotic stress	SCLUD5.g102
SEH1	Nuclear pore protein that is part of the evolutionarily conserved Nup84p complex	SCLUD2.g952
SIT4	Type 2A-related serine-threonine phosphatase that functions in the G1/S transition of the mitotic cycle; cytoplasmic and nuclear protein that modulates functions mediated by Pkc1p including cell wall and actin cytoskeleton organization	SCLUD7.g155
SIW14	Tyrosine phosphatase that plays a role in actin filament organization and endocytosis; localized to the cytoplasm	SCLUD1.g727
YKE2	Subunit of the heterohexameric Gim/prefoldin protein complex involved in the folding of alpha-tubulin, beta-tubulin, and actin	SCLUD2.g214
ARF2	ADP-ribosylation factor, GTPase of the Ras superfamily involved in regulation of coated formation vesicles in intracellular trafficking within the Golgi; functionally interchangeable with Arf1p	SCLUD2.g261
ARL1	Soluble GTPase with a role in regulation of membrane traffic; regulates potassium influx; G protein of the Ras superfamily, similar to ADP-ribosylation factor	SCLUD6.g202
ATG2	Peripheral membrane protein required for the formation of cytosolic sequestering vesicles involved in vacuolar import through both the Cvt pathway and autophagy; interacts with Atg9p and is necessary for its trafficking	SCLUD10.g182
ATG22	Vacuolar integral membrane protein required for efflux of amino acids during autophagic body breakdown in the vacuole; null mutation causes a gradual loss of viability during starvation	SCLUD3.g45
ATG4	Conserved cysteine protease required for autophagy; cleaves Atg8p to a form required for autophagosome and Cvt vesicle generation	SCLUD10.g167
BPH1	Mutant phenotype and genetic interactions suggest a role in protein sorting	SCLUD3.g227
BRO1	Cytoplasmic class E vacuolar protein sorting (VPS) factor that coordinates deubiquitination in the multivesicular body (MVB) pathway by recruiting Doa4p to endosomes	SCLUD6.g237
BST1	GPI inositol deacylase of the ER that negatively regulates COPII vesicle formation, prevents production of vesicles with defective subunits, required for proper discrimination between resident ER proteins and Golgi-bound cargo molecules	SCLUD2.g620
CDC50	Endosomal protein that interacts with phospholipid flippase Drs2p; interaction with Cdc50p is essential for Drs2p catalytic activity; mutations affect cell polarity and polarized growth; similar to Ynr048wp and Lem3p	SCLUD8.g422
DDI1	DNA damage-inducible v-SNARE binding protein, contains a ubiquitin-associated (UBA) domain, may act as a negative regulator of constitutive exocytosis, may play a role in S-phase checkpoint control	SCLUD4.g554
DID4	Class E Vps protein of the ESCRT-III complex, required for sorting of integral membrane proteins into lumenal vesicles of multivesicular bodies, and for delivery of newly synthesized vacuolar enzymes to the vacuole, involved in endocytosis	SCLUD3.g282
DOA1	WD repeat protein required for ubiquitin-mediated protein degradation, forms complex with Cdc48p, plays a role in controlling cellular ubiquitin concentration;	SCLUD6.g50
DRS2	Aminophospholipid translocase (flippase) that maintains membrane lipid asymmetry in post-Golgi secretory vesicles; contributes to clathrin-coated vesicle formation and endocytosis; mutations in human homolog ATP8B1 result in liver disease	SCLUD2.g442
END3*	EH domain-containing protein involved in endocytosis, actin cytoskeletal organization and cell wall morphogenesis;	SCLUD1.g813
EPS1	ER protein with chaperone and co-chaperone activity, involved in retention of resident ER proteins; has a role in recognizing proteins targeted for ER-associated degradation (ERAD)	SCLUD7.g173
GCS1	ADP-ribosylation factor GTPase activating protein (ARF GAP), involved in ER-Golgi transport; shares functional similarity with Glo3p	SCLUD10.g143
GET3	Guanine nucleotide exchange factor for Gpa1p; amplifies G protein signaling; subunit of the GET complex, which is involved in Golgi to ER trafficking and insertion of proteins into the ER membrane; has low-level ATPase activity	SCLUD1.g651
GLO3	ADP-ribosylation factor GTPase activating protein (ARF GAP), involved in ER-Golgi transport	SCLUD2.g131
GOS1	v-SNARE protein involved in Golgi transport, homolog of the mammalian protein GOS-28/GS28	SCLUD4.g770
GVP36	BAR domain-containing protein that localizes to both early and late Golgi vesicles; required for adaptation to varying nutrient concentrations, fluid-phase endocytosis, polarization of the actin cytoskeleton, and vacuole biogenesis	SCLUD2.g344
LST7	Protein possibly involved in a post-Golgi secretory pathway; required for the transport of nitrogen-regulated amino acid permease Gap1p from the Golgi to the cell surface	SCLUD2.g756
LTV1	Component of the GSE complex, which is required for proper sorting of amino acid permease Gap1p;	SCLUD1.g1154
MOG1	Conserved nuclear protein that interacts with GTP-Gsp1p, which is a Ran homolog of the Ras GTPase family, and stimulates nucleotide release, involved in nuclear protein import, nucleotide release is inhibited by Yrb1p	SCLUD6.g55
NHX1	Na+/H+ and K+/H+ exchanger, required for intracellular sequestration of Na+ and K+; located in the vacuole and late endosome compartments; required for osmotolerance to acute hypertonic shock and for vacuolar fusion	SCLUD1.g1296
PEP12	Target membrane receptor (t-SNARE) for vesicular intermediates traveling between the Golgi apparatus and the vacuole; controls entry of biosynthetic, endocytic, and retrograde traffic into the prevacuolar compartment; syntaxin	SCLUD5.g342
PEP3	Component of CORVET tethering complex; vacuolar peripheral membrane protein that promotes vesicular docking/fusion reactions in conjunction with SNARE proteins, required for vacuolar biogenesis	SCLUD4.g376
PEP4	Vacuolar aspartyl protease (proteinase A), required for the posttranslational precursor maturation of vacuolar proteinases; important for protein turnover after oxidative damage; synthesized as a zymogen, self-activates	SCLUD6.g121
PEP5	Component of CORVET tethering complex; peripheral vacuolar membrane protein required for protein trafficking and vacuole biogenesis; interacts with Pep7p	SCLUD2.g751
RAV2	Subunit of RAVE (Rav1p, Rav2p, Skp1p), a complex that associates with the V1 domain of the vacuolar membrane (H+)-ATPase (V-ATPase) and promotes assembly and reassembly of the holoenzyme	SCLUD6.g376
RCY1	F-box protein involved in recycling plasma membrane proteins internalized by endocytosis; localized to sites of polarized growth	SCLUD3.g241
SEE1	Probable lysine methyltransferase involved in the dimethylation of eEF1A (Tef1p/Tef2p); sequence similarity to S-adenosylmethionine-dependent methyltransferases of the seven beta-strand family; role in vesicular transport	SCLUD2.g311
SFB2	Component of the Sec23p-Sfb2p heterodimer of the COPII vesicle coat, required for cargo selection during vesicle formation in ER to Golgi transport; homologous to Sec24p and Sfb3p	SCLUD1.g761
SNF8	Component of the ESCRT-II complex, which is involved in ubiquitin-dependent sorting of proteins into the endosome;	SCLUD2.g549
UBC13	Ubiquitin-conjugating enzyme involved in the error-free DNA postreplication repair pathway; interacts with Mms2p to assemble ubiquitin chains at the Ub Lys-63 residue;	SCLUD4.g508
VPS1	Dynamin-like GTPase required for vacuolar sorting;	SCLUD3.g278
VPS17	Subunit of the membrane-associated retromer complex essential for endosome-to-Golgi retrograde protein transport;	SCLUD5.g285
VPS20	Myristoylated subunit of ESCRTIII, the endosomal sorting complex required for transport of transmembrane proteins into the multivesicular body pathway to the lysosomal/vacuolar lumen	SCLUD4.g704
VPS21	GTPase required for transport during endocytosis and for correct sorting of vacuolar hydrolases; localized in endocytic intermediates; detected in mitochondria; geranylgeranylation required for membrane association; mammalian Rab5 homolog	SCLUD10.g77
VPS24	One of four subunits of the endosomal sorting complex required for transport III (ESCRT-III); forms an ESCRT-III subcomplex with Did4p; involved in the sorting of transmembrane proteins into the multivesicular body (MVB) pathway	SCLUD3.g366
VPS27	Endosomal protein that forms a complex with Hse1p; required for recycling Golgi proteins, forming lumenal membranes and sorting ubiquitinated proteins destined for degradation;	SCLUD9.g143
VPS28	Component of the ESCRT-I complex (Stp22p, Srn2p, Vps28p, and Mvb12p), which is involved in ubiquitin-dependent sorting of proteins into the endosome	SCLUD6.g266
VPS29	Endosomal protein that is a subunit of the membrane-associated retromer complex essential for endosome-to-Golgi retrograde transport;	SCLUD1.g1271
VPS30	Subunit of phosphatidylinositol (PtdIns) 3-kinase complexes I and II; Complex I is essential in autophagy and Complex II is required for vacuolar protein sorting; ortholog of the higher eukaryotic gene Beclin 1	SCLUD6.g162
VPS35	Endosomal subunit of membrane-associated retromer complex required for retrograde transport	SCLUD1.g584
VPS36	Component of the ESCRT-II complex;	SCLUD3.g453
VPS4	AAA-ATPase involved in multivesicular body (MVB) protein sorting	SCLUD2.g28
VPS41	Vacuolar membrane protein that is a subunit of the homotypic vacuole fusion and vacuole protein sorting (HOPS) complex; essential for membrane docking and fusion at the Golgi-to-endosome and endosome-to-vacuole stages of protein transport	SCLUD4.g527
VPS5	Nexin-1 homolog required for localizing membrane proteins from a prevacuolar/late endosomal compartment back to the late Golgi apparatus; structural component of the retromer membrane coat complex; forms a retromer subcomplex with Vps17p	SCLUD5.g380
VPS52	Component of the GARP (Golgi-associated retrograde protein) complex, Vps51p-Vps52p-Vps53p-Vps54p, which is required for the recycling of proteins from endosomes to the late Golgi	SCLUD7.g116
VPS54	Component of the GARP (Golgi-associated retrograde protein) complex, Vps51p-Vps52p-Vps53p-Vps54p, which is required for the recycling of proteins from endosomes to the late Golgi;	SCLUD8.g271
VPS9	A guanine nucleotide exchange factor involved in vesicle-mediated vacuolar protein transport; specifically stimulates the intrinsic guanine nucleotide exchange activity of Vps21p/Rab5: similar to mammalian ras inhibitors; binds ubiquitin	SCLUD9.g243
VTC4	Vacuolar membrane polyphosphate polymerase; subunit of the vacuolar transporter chaperone (VTC) complex involved in synthesis and transfer of polyP to the vacuole; regulates membrane trafficking; role in non-autophagic vacuolar fusion	SCLUD1.g889
YCF1	Vacuolar glutathione S-conjugate transporter of the ATP-binding cassette family, has a role in detoxifying metals such as cadmium, mercury, and arsenite; also transports unconjugated bilirubin; similar to human cystic fibrosis protein CFTR	SCLUD4.g436
YPT7	Rab family GTPase; GTP-binding protein of the rab family; required for homotypic fusion event in vacuole inheritance, for endosome-endosome fusion, similar to mammalian Rab7	SCLUD2.g868
CSM3	Replication fork associated factor, required for stable replication fork pausing; component of the DNA replication checkpoint pathway; required for accurate chromosome segregation during meiosis	SCLUD3.g317
CTF18	Subunit of a complex with Ctf8p that shares some subunits with Replication Factor C and is required for sister chromatid cohesion; may have overlapping functions with Rad24p in the DNA damage replication checkpoint	SCLUD3.g299
CTF4	Chromatin-associated protein, required for sister chromatid cohesion; interacts with DNA polymerase alpha (Pol1p) and may link DNA synthesis to sister chromatid cohesion	SCLUD7.g237
NTG2	DNA N-glycosylase and apurinic/apyrimidinic (AP) lyase involved in base excision repair, localizes to the nucleus; sumoylated	SCLUD2.g457
RAD10	Single-stranded DNA endonuclease (with Rad1p), cleaves single-stranded DNA during nucleotide excision repair and double-strand break repair; subunit of Nucleotide Excision Repair Factor 1 (NEF1); homolog of human ERCC1 protein	SCLUD9.g245
RAD5	DNA helicase proposed to promote replication fork regression during postreplication repair by template switching; RING finger containing ubiquitin ligase; stimulates the synthesis of free and PCNA-bound polyubiquitin chains by Ubc13p-Mms2p	SCLUD1.g424
RAD50	Subunit of MRX complex, with Mre11p and Xrs2p, involved in processing double-strand DNA breaks in vegetative cells	SCLUD3.g127
DBP7	Putative ATP-dependent RNA helicase of the DEAD-box family involved in ribosomal biogenesis	SCLUD8.g320
GCN20	Positive regulator of the Gcn2p kinase activity, forms a complex with Gcn1p; proposed to stimulate Gcn2p activation by an uncharged tRNA	SCLUD5.g43
GCN3	Alpha subunit of the translation initiation factor eIF2B, the guanine-nucleotide exchange factor for eIF2; activity subsequently regulated by phosphorylated eIF2; first identified as a positive regulator of GCN4 expression	SCLUD8.g322
GUF1	Mitochondrial matrix GTPase that associates with mitochondrial ribosomes; important for translation under temperature and nutrient stress; may have a role in translational fidelity; similar to bacterial LepA elongation factor	SCLUD2.g812
REI1	Cytoplasmic pre-60S factor; required for the correct recycling of shuttling factors Alb1, Arx1 and Tif6 at the end of the ribosomal large subunit biogenesis; involved in bud growth in the mitotic signaling network	SCLUD8.g224
RPL12A	Protein component of the large (60S) ribosomal subunit, nearly identical to Rpl12Bp; rpl12a rpl12b double mutant exhibits slow growth and slow translation; has similarity to E. coli L11 and rat L12 ribosomal proteins	SCLUD5.g231
RPL13B	Protein component of the large (60S) ribosomal subunit, nearly identical to Rpl13Ap; not essential for viability; has similarity to rat L13 ribosomal protein	SCLUD1.g635
RPL14A	N-terminally acetylated protein component of the large (60S) ribosomal subunit,	SCLUD3.g284
RPL1B	N-terminally acetylated protein component of the large (60S) ribosomal subunit,	SCLUD9.g75
RPL21A	Protein component of the large (60S) ribosomal subunit,	SCLUD6.g245
RPL22A	Protein component of the large (60S) ribosomal subunit, has similarity to Rpl22Bp and to rat L22 ribosomal protein	SCLUD2.g598
RPL23B	Protein component of the large (60S) ribosomal subunit, identical to Rpl23Ap and has similarity to E. coli L14 and rat L23 ribosomal proteins	SCLUD2.g140
RPL40A	Ribosomal Protein of the Large subunit	SCLUD7.g318
RPL43B	Protein component of the large (60S) ribosomal subunit, identical to Rpl43Ap and has similarity to rat L37a ribosomal protein	SCLUD2.g93
RPL6B	Protein component of the large (60S) ribosomal subunit, has similarity to Rpl6Ap and to rat L6 ribosomal protein; binds to 5.8S rRNA	SCLUD3.g509
RPP1A	Ribosomal stalk protein P1 alpha, involved in the interaction between translational elongation factors and the ribosome	SCLUD1.g634
RPP2B	Ribosomal protein P2 beta, a component of the ribosomal stalk, which is involved in the interaction between translational elongation factors and the ribosome; regulates the accumulation of P1 (Rpp1Ap and Rpp1Bp) in the cytoplasm	SCLUD5.g295
RPS0A	Protein component of the small (40S) ribosomal subunit, nearly identical to Rps0Bp; required for maturation of 18S rRNA along with Rps0Bp; deletion of either RPS0 gene reduces growth rate, deletion of both genes is lethal	SCLUD1.g911
RPS0B	Protein component of the small (40S) ribosomal subunit, nearly identical to Rps0Ap; required for maturation of 18S rRNA along with Rps0Ap; deletion of either RPS0 gene reduces growth rate, deletion of both genes is lethal	SCLUD1.g911
RPS10A	Protein component of the small (40S) ribosomal subunit	SCLUD7.g248
RPS11A	Protein component of the small (40S) ribosomal subunit;	SCLUD8.g273
RPS11b	Protein component of the small (40S) ribosomal subunit; identical to Rps11Ap and has similarity to E. coli S17 and rat S11 ribosomal proteins	SCLUD8.g273
RPS16A	Protein component of the small (40S) ribosomal subunit; identical to Rps16Bp and has similarity to E. coli S9 and rat S16 ribosomal proteins	SCLUD1.g636
RPS17A	Ribosomal protein 51 (rp51) of the small (40s) subunit; nearly identical to Rps17Bp and has similarity to rat S17 ribosomal protein	SCLUD1.g1308
RPS18B	Protein component of the small (40S) ribosomal subunit; nearly identical to Rps18Ap and has similarity to E. coli S13 and rat S18 ribosomal proteins	SCLUD1.g1304
RPS19A	Protein component of the small (40S) ribosomal subunit, required for assembly and maturation of pre-40 S particles	SCLUD7.g62
RPS1A	Ribosomal protein 10 (rp10) of the small (40S) subunit; nearly identical to Rps1Bp and has similarity to rat S3a ribosomal protein	SCLUD3.g488
RPS1B	Ribosomal protein 10 (rp10) of the small (40S) subunit	SCLUD3.g488
RPS21A	Protein component of the small (40S) ribosomal subunit; nearly identical to Rps21Bp and has similarity to rat S21 ribosomal protein	SCLUD1.g603
RPS24B	Protein component of the small (40S) ribosomal subunit; identical to Rps24Ap and has similarity to rat S24 ribosomal protein	SCLUD2.g303
RPS4A	Protein component of the small (40S) ribosomal subunit; mutation affects 20S pre-rRNA processing	SCLUD3.g549
RPS6A	Protein component of the small (40S) ribosomal subunit; identical to Rps6Bp and has similarity to rat S6 ribosomal protein	SCLUD6.g230
RPS6b	Protein component of the small (40S) ribosomal subunit; identical to Rps6Ap and has similarity to rat S6 ribosomal protein	SCLUD6.g230
RPS8a	Protein component of the small (40S) ribosomal subunit; identical to Rps8Bp and has similarity to rat S8 ribosomal protein	SCLUD2.g167
RSM19	Mitochondrial ribosomal protein of the small subunit, has similarity to E. coli S19 ribosomal protein	SCLUD8.g402
RSM27	Mitochondrial ribosomal protein of the small subunit	SCLUD1.g910
RSM7	Mitochondrial ribosomal protein of the small subunit, has similarity to E. coli S7 ribosomal protein	SCLUD2.g75
SSF1	Constituent of 66S pre-ribosomal particles, required for ribosomal large subunit maturation; functionally redundant with Ssf2p; member of the Brix family	SCLUD2.g75
SWS2	Putative mitochondrial ribosomal protein of the small subunit, has similarity to E. coli S13 ribosomal protein; participates in controlling sporulation efficiency	SCLUD1.g807
ARG3	Ornithine carbamoyltransferase (carbamoylphosphate:L-ornithine carbamoyltransferase), catalyzes the sixth step in the biosynthesis of the arginine precursor ornithine	SCLUD8.g338
ARG82	Inositol polyphosphate multikinase (IPMK), sequentially phosphorylates Ins(1,4,5)P3 to form Ins(1,3,4,5,6)P5; also has diphosphoinositol polyphosphate synthase activity; regulates arginine-, phosphate-, and nitrogen-responsive genes	SCLUD4.g364
ARO4	3-deoxy-D-arabino-heptulosonate-7-phosphate (DAHP) synthase, catalyzes the first step in aromatic amino acid biosynthesis and is feedback-inhibited by tyrosine or high concentrations of phenylalanine or tryptophan	SCLUD2.g963
		SCLUD8.g350
		SCLUD9.g8
BAS1	Myb-related transcription factor involved in regulating basal and induced expression of genes of the purine and histidine biosynthesis pathways; also involved in regulation of meiotic recombination at specific genes	SCLUD7.g330
BUD16	Putative pyridoxal kinase, a key enzyme involved in pyridoxal 5'-phosphate synthesis, the active form of vitamin B6;	SCLUD5.g150
CPA1	Small subunit of carbamoyl phosphate synthetase, which catalyzes a step in the synthesis of citrulline, an arginine precursor; translationally regulated by an attenuator peptide encoded by YOR302W within the CPA1 mRNA 5'-leader	SCLUD2.g727
CYS4	Cystathionine beta-synthase, catalyzes synthesis of cystathionine from serine and homocysteine, the first committed step in cysteine biosynthesis; responsible for hydrogen sulfide generation; mutations in human ortholog cause homocystinuria	SCLUD4.g711
FAU1	5,10-methenyltetrahydrofolate synthetase, involved in folic acid biosynthesis	SCLUD3.g555
GCN1	Positive regulator of the Gcn2p kinase activity, forms a complex with Gcn20p; proposed to stimulate Gcn2p activation by an uncharged tRNA	SCLUD4.g762
GLY1	Threonine aldolase, catalyzes the cleavage of L-allo-threonine and L-threonine to glycine;	SCLUD5.g159
		SCLUD4.g794
HIS7	Imidazole glycerol phosphate synthase (glutamine amidotransferase:cyclase), catalyzes the fifth and sixth steps of histidine biosynthesis and also produces 5-aminoimidazole-4-carboxamide ribotide (AICAR), a purine precursor	SCLUD2.g962
		SCLUD9.g7
HOM6	Homoserine dehydrogenase (L-homoserine:NADP oxidoreductase), dimeric enzyme that catalyzes the third step in the common pathway for methionine and threonine biosynthesis; enzyme has nucleotide-binding, dimerization and catalytic regions	SCLUD3.g540
KCS1	Inositol hexakisphosphate (IP6) and inositol heptakisphosphate (IP7) kinase; generation of high energy inositol pyrophosphates by Kcs1p is required for many processes such as vacuolar biogenesis, stress response and telomere maintenance	SCLUD8.g291
MET17	Methionine and cysteine synthase (O-acetyl homoserine-O-acetyl serine sulfhydrylase), required for sulfur amino acid synthesis	SCLUD4.g586
MET22	Bisphosphate-3'-nucleotidase, involved in salt tolerance and methionine biogenesis; dephosphorylates 3'-phosphoadenosine-5'-phosphate and 3'-phosphoadenosine-5'-phosphosulfate, intermediates of the sulfate assimilation pathway	SCLUD2.g793
MET7	Folylpolyglutamate synthetase, catalyzes extension of the glutamate chains of the folate coenzymes, required for methionine synthesis	SCLUD6.g130
NPR3	Component, with Npr2p, of an evolutionarily conserved complex that mediates downregulation of TOR Complex 1 activity in response to amino acid limitation	SCLUD4.g786
PAN5	2-dehydropantoate 2-reductase, part of the pantothenic acid pathway, structurally homologous to E. coli panE	SCLUD1.g1033
PRS3	5-phospho-ribosyl-1(alpha)-pyrophosphate synthetase, synthesizes PRPP, which is required for nucleotide, histidine, and tryptophan biosynthesis	SCLUD7.g269
SER1	3-phosphoserine aminotransferase, catalyzes the formation of phosphoserine from 3-phosphohydroxypyruvate, required for serine and glycine biosynthesis; regulated by the general control of amino acid biosynthesis mediated by Gcn4p	SCLUD2.g814
SER2	Phosphoserine phosphatase of the phosphoglycerate pathway, involved in serine and glycine biosynthesis, expression is regulated by the available nitrogen source	SCLUD1.g865
SER3	3-phosphoglycerate dehydrogenase, catalyzes the first step in serine and glycine biosynthesis; isozyme of Ser33p	SCLUD2.g283
SIS2	Negative regulatory subunit of protein phosphatase 1 Ppz1p and also a subunit of the phosphopantothenoylcysteine decarboxylase (PPCDC; Cab3p, Sis2p, Vhs3p) complex, which catalyzes the third step of coenzyme A biosynthesis	SCLUD5.g365
THI20	Multifunctional protein with hydroxymethylpyrimidine phosphate (HMP-P) kinase and thiaminase activities; involved in thiamine biosynthesis and degradation; in a gene family with THI21 and THI22; HMP-P kinase activity redundant with Thi21p	SCLUD1.g271
		SCLUD3.g12
		SCLUD4.g546
		SCLUD4.g810
		SCLUD17.g355
PHO5	Repressible acid phosphatase (1 of 3) that also mediates extracellular nucleotide-derived phosphate hydrolysis;	SCLUD8.g349
PHO88	Probable membrane protein, involved in phosphate transport	SCLUD2.g532
PHO91	Low-affinity phosphate transporter of the vacuolar membrane; deletion of pho84, pho87, pho89, pho90, and pho91 causes synthetic lethality; transcription independent of Pi and Pho4p activity; overexpression results in vigorous growth	SCLUD9.g156
AMA1	Activator of meiotic anaphase promoting complex (APC/C); Cdc20p family member; required for initiation of spore wall assembly; required for Clb1p degradation during meiosis	SCLUD1.g907
FKS1	Catalytic subunit of 1,3-beta-D-glucan synthase, functionally redundant with alternate catalytic subunit Gsc2p; binds to regulatory subunit Rho1p; involved in cell wall synthesis and maintenance; localizes to sites of cell wall remodeling	SCLUD9.g128
FKS3	Protein involved in spore wall assembly, has similarity to 1,3-beta-D-glucan synthase catalytic subunits Fks1p and Gsc2p; the authentic, non-tagged protein is detected in highly purified mitochondria in high-throughput studies	SCLUD11.g24
GAS1	Beta-1,3-glucanosyltransferase, required for cell wall assembly and also has a role in transcriptional silencing	SCLUD11.g23
GSC2	Catalytic subunit of 1,3-beta-glucan synthase, involved in formation of the inner layer of the spore wall; activity positively regulated by Rho1p and negatively by Smk1p; has similarity to an alternate catalytic subunit, Fks1p (Gsc1p)	SCLUD2.g610
KRE6	Protein required for beta-1,6 glucan biosynthesis;	SCLUD1.g373
		SCLUD1.g372
KTR3	Putative alpha-1,2-mannosyltransferase involved in O- and N-linked protein glycosylation; member of the KRE2/MNT1 mannosyltransferase family; Svp26p mediates uptake of Ktr3p into COPII vesicles	SCLUD6.g288
MNN11	Subunit of a Golgi mannosyltransferase complex that also contains Anp1p, Mnn9p, Mnn10p, and Hoc1p, and mediates elongation of the polysaccharide mannan backbone;	SCLUD3.g148
MNN4	Putative positive regulator of mannosylphosphate transferase (Mnn6p), involved in mannosylphosphorylation of N-linked oligosaccharides; expression increases in late-logarithmic and stationary growth phases	SCLUD2.g399
		SCLUD2.g397
MNN9	Subunit of Golgi mannosyltransferase complex also containing Anp1p, Mnn10p, Mnn11p, and Hoc1p that mediates elongation of the polysaccharide mannan backbone	SCLUD6.g292
MPT5	Member of the Puf family of RNA-binding proteins; binds to mRNAs encoding chromatin modifiers and spindle pole body components; involved in longevity, maintenance of cell wall integrity, and sensitivity to and recovery from pheromone arrest	SCLUD4.g732
ROT2	Glucosidase II catalytic subunit required for normal cell wall synthesis	SCLUD2.g920
SIM1	Protein of the SUN family (Sim1p, Uth1p, Nca3p, Sun4p) that may participate in DNA replication, promoter contains SCB regulation box at -300 bp indicating that expression may be cell cycle-regulated	SCLUD1.g782
		SCLUD7.g132
YUR1	Mannosyltransferase of the KTR1 family, involved in protein N-glycosylation; located in the Golgi apparatus	SCLUD1.g600
PEX7	Peroxisomal signal receptor for the N-terminal nonapeptide signal (PTS2) of peroxisomal matrix proteins; WD repeat protein; defects in human homolog cause lethal rhizomelic chondrodysplasia punctata (RCDP)	SCLUD4.g425
SIL1	Nucleotide exchange factor for the endoplasmic reticulum (ER) lumenal Hsp70 chaperone Kar2p, required for protein translocation into the ER; homolog of Yarrowia lipolytica SLS1; GrpE-like protein	SCLUD2.g466
ASC1	G-protein beta subunit and guanine nucleotide dissociation inhibitor for Gpa2p; ortholog of RACK1 that inhibits translation; core component of the small (40S) ribosomal subunit; represses Gcn4p in the absence of amino acid starvation	SCLUD3.g191
GPB2	Multistep regulator of cAMP-PKA signaling; inhibits PKA downstream of Gpa2p and Cyr1p, thereby increasing cAMP dependency	SCLUD1.g1320
HOG1	Mitogen-activated protein kinase involved in osmoregulation via three independent osmosensors;	SCLUD4.g437
LEM3	Membrane protein of the plasma membrane and ER, interacts specifically in vivo with the phospholipid translocase (flippase) Dnf1p; involved in translocation of phospholipids and alkylphosphocholine drugs across the plasma membrane	SCLUD7.g27
NBP2	Protein involved in the HOG (high osmolarity glycerol) pathway, negatively regulates Hog1p by recruitment of phosphatase Ptc1p the Pbs2p-Hog1p complex	SCLUD4.g389
PBS2	MAP kinase kinase that plays a pivotal role in the osmosensing signal-transduction pathway, activated under severe osmotic stress	SCLUD1.g619
PCL7	Pho85p cyclin of the Pho80p subfamily, forms a functional kinase complex with Pho85p which phosphorylates Mmr1p and is regulated by Pho81p; involved in glycogen metabolism, expression is cell-cycle regulated	SCLUD2.g326
PDE2	High-affinity cyclic AMP phosphodiesterase, component of the cAMP-dependent protein kinase signaling system, protects the cell from extracellular cAMP,	SCLUD5.g188
PHO85	Cyclin-dependent kinase, with ten cyclin partners; involved in regulating the cellular response to nutrient levels and environmental conditions and progression through the cell cycle	SCLUD1.g461
PTC1	Type 2C protein phosphatase (PP2C); inactivates the osmosensing MAPK cascade by dephosphorylating Hog1p;	SCLUD1.g555
RAS2	GTP-binding protein that regulates the nitrogen starvation response, sporulation, and filamentous growth;	SCLUD10.g64
RIM15	Glucose-repressible protein kinase involved in signal transduction during cell proliferation in response to nutrients, specifically the establishment of stationary phase	SCLUD2.g601
SCH9	Protein kinase involved in transcriptional activation of osmostress-responsive genes; regulates G1 progression, cAPK activity, nitrogen activation of the FGM pathway;	SCLUD3.g551
SHO1	Transmembrane osmosensor involved in activation of the Cdc42p- and MAP kinase-dependent filamentous growth pathway and the high-osmolarity glycerol response pathway; phosphorylated by Hog1p; interacts with Pbs2p, Msb2p, Hkr1p, and Ste11p	SCLUD2.g138
SNF4	Activating gamma subunit of the AMP-activated Snf1p kinase complex (contains Snf1p and a Sip1p/Sip2p/Gal83p family member);	SCLUD2.g929
STE50	Protein involved in mating response, invasive/filamentous growth, and osmotolerance, acts as an adaptor that links G protein-associated Cdc42p-Ste20p complex to the effector Ste11p to modulate signal transduction	SCLUD3.g56
STE7	Signal transducing MAP kinase kinase involved in pheromone response, where it phosphorylates Fus3p, and in the pseudohyphal/invasive growth pathway, through phosphorylation of Kss1p; phosphorylated by Ste11p, degraded by ubiquitin pathway	SCLUD2.g230
CDC40	Pre-mRNA splicing factor, important for catalytic step II of pre-mRNA splicing and plays a role in cell cycle progression; required for DNA synthesis during mitosis and meiosis; has WD repeats	SCLUD5.g316
JSN1	Member of the Puf family of RNA-binding proteins, interacts with mRNAs encoding membrane-associated proteins; involved in localizing the Arp2/3 complex to mitochondria; overexpression causes increased sensitivity to benomyl	SCLUD2.g88
PCH2	Nucleolar component of the pachytene checkpoint, which prevents chromosome segregation when recombination and chromosome synapsis are defective; also represses meiotic interhomolog recombination in the rDNA	SCLUD6.g239
PIN4	Protein involved in G2/M phase progression and response to DNA damage, interacts with Rad53p; contains an RNA recognition motif, a nuclear localization signal, and several SQ/TQ cluster domains; hyperphosphorylated in response to DNA damage	SCLUD2.g195
RMI1	Subunit of the RecQ (Sgs1p) - Topo III (Top3p) complex; stimulates superhelical relaxing and ssDNA binding activities of Top3p; involved in response to DNA damage; null mutants display increased rates of recombination and delayed S phase	SCLUD6.g319
SHE4	Protein containing a UCS (UNC-45/CRO1/SHE4) domain, binds to myosin motor domains to regulate myosin function; involved in endocytosis, polarization of the actin cytoskeleton, and asymmetric mRNA localization	SCLUD1.g1089
SMI1	Protein involved in the regulation of cell wall synthesis; proposed to be involved in coordinating cell cycle progression with cell wall integrity	SCLUD1.g895
VMA13	Subunit H of the eight-subunit V1 peripheral membrane domain of the vacuolar H+-ATPase (V-ATPase), an electrogenic proton pump found throughout the endomembrane system;	SCLUD2.g106
VMA8	Subunit D of the eight-subunit V1 peripheral membrane domain of the vacuolar H+-ATPase (V-ATPase), an electrogenic proton pump found throughout the endomembrane system; plays a role in the coupling of proton transport and ATP hydrolysis	SCLUD5.g235
VPH2	Integral membrane protein required for vacuolar H+-ATPase (V-ATPase) function, although not an actual component of the V-ATPase complex;	SCLUD3.g207
VMA1	Vacuolar ATPase V1 domain subunit A containing the catalytic nucleotide binding sites; protein precursor undergoes self-catalyzed splicing to yield the extein Tfp1p and the intein Vde (PI-SceI), which is a site-specific endonuclease	SCLUD2.g270
VMA11	Vacuolar ATPase V0 domain subunit c', involved in proton transport activity; hydrophobic integral membrane protein (proteolipid) containing four transmembrane segments; N and C termini are in the vacuolar lumen	SCLUD9.g101
VMA16	Subunit c'' of the vacuolar ATPase, which functions in acidification of the vacuole; one of three proteolipid subunits of the V0 domain	SCLUD1.g1198
VMA3	Proteolipid subunit of the vacuolar H(+)-ATPase V0 sector (subunit c; dicyclohexylcarbodiimide binding subunit); required for vacuolar acidification and important for copper and iron metal ion homeostasis	SCLUD5.g147
VMA4	Subunit E of the eight-subunit V1 peripheral membrane domain of the vacuolar H+-ATPase (V-ATPase), an electrogenic proton pump found throughout the endomembrane system; required for the V1 domain to assemble onto the vacuolar membrane	SCLUD2.g435
VMA5	Subunit C of the eight-subunit V1 peripheral membrane domain of vacuolar H+-ATPase (V-ATPase), an electrogenic proton pump found throughout the endomembrane system; required for the V1 domain to assemble onto the vacuolar membrane	SCLUD5.g406
VMA7	Subunit F of the eight-subunit V1 peripheral membrane domain of vacuolar H+-ATPase (V-ATPase), an electrogenic proton pump found throughout the endomembrane system; required for the V1 domain to assemble onto the vacuolar membrane	SCLUD4.g713
CDA1	Chitin deacetylase, together with Cda2p involved in the biosynthesis ascospore wall component, chitosan; required for proper rigidity of the ascospore wall	SCLUD4.g721
CDA2	Chitin deacetylase, together with Cda1p involved in the biosynthesis ascospore wall component, chitosan; required for proper rigidity of the ascospore wall	SCLUD4.g721
NCS6	Protein required for thiolation of the uridine at the wobble position of Gln, Lys, and Glu tRNAs; has a role in urmylation and in invasive and pseudohyphal growth; inhibits replication of Brome mosaic virus in S. cerevisiae	SCLUD1.g328
SPO71	Meiosis-specific protein, required for spore wall formation during sporulation; dispensable for both nuclear divisions during meiosis	SCLUD4.g491
UBA4	Protein that activates Urm1p before its conjugation to proteins (urmylation); also acts in thiolation of the wobble base of cytoplasmic tRNAs by adenylating and then thiolating Urm1p; receives sulfur from Tum1p	SCLUD5.g325
YVH1	Protein phosphatase involved in vegetative growth at low temperatures, sporulation, and glycogen accumulation; mutants are defective in 60S ribosome assembly; member of the dual-specificity family of protein phosphatases	SCLUD5.g439
APJ1	Putative chaperone of the HSP40 (DNAJ) family; overexpression interferes with propagation of the [Psi+] prion; the authentic, non-tagged protein is detected in highly purified mitochondria in high-throughput studies	SCLUD1.g802
APP1	Protein of unknown function, interacts with Rvs161p and Rvs167p; computational analysis of protein-protein interactions in large-scale studies suggests a possible role in actin filament organization	SCLUD10.g74
AVL9	Conserved protein involved in exocytic transport from the Golgi; mutation is synthetically lethal with apl2 vps1 double mutation; member of a protein superfamily with orthologs in diverse organisms	SCLUD4.g434
CPR2	Peptidyl-prolyl cis-trans isomerase (cyclophilin), catalyzes the cis-trans isomerization of peptide bonds N-terminal to proline residues; has a potential role in the secretory pathway	SCLUD1.g1021
CSF1	Molecular function unknown; required for fermentation at low temperature	SCLUD4.g476
DGR2	Protein of unknown function	SCLUD3.g210
ECM33	GPI-anchored protein of unknown function, has a possible role in apical bud growth; GPI-anchoring on the plasma membrane crucial to function; phosphorylated in mitochondria; similar to Sps2p and Pst1p	SCLUD2.g684
FAP1	Protein that binds to Fpr1p, conferring rapamycin resistance by competing with rapamycin for Fpr1p binding; accumulates in the nucleus upon treatment of cells with rapamycin; has similarity to D. melanogaster shuttle craft and human NFX1	SCLUD1.g741
GAS5	1,3-beta-glucanosyltransferase, has similarity to Gas1p; localizes to the cell wall	SCLUD1.g496
GDT1	Putative protein of unknown function;	SCLUD5.g423
		SCLUD6.g240
GFD2	Protein of unknown function, identified as a high-copy suppressor of a dbp5 mutation	SCLUD3.g50
GPM3	Homolog of Gpm1p phosphoglycerate mutase, which converts 3-phosphoglycerate to 2-phosphoglycerate in glycolysis; may be non-functional derivative of a gene duplication event	SCLUD7.g165
HGH1	Nonessential protein of unknown function	SCLUD1.g873
HIT1	Protein of unknown function, required for growth at high temperature	SCLUD2.g408
LSM1	Lsm (Like Sm) protein; forms heteroheptameric complex (with Lsm2p, Lsm3p, Lsm4p, Lsm5p, Lsm6p, and Lsm7p) involved in degradation of cytoplasmic mRNAs	SCLUD1.g441
LSM12	Protein of unknown function that may function in RNA processing; interacts with Pbp1p and Pbp4p and associates with ribosomes; contains an RNA-binding LSM domain and an AD domain; GFP-fusion protein is induced by the DNA-damaging agent MMS	SCLUD10.g27
MAK32	Protein of unknown function necessary for structural stability of L-A double-stranded RNA-containing particles	SCLUD5.g29
MSC1	Protein of unknown function	SCLUD9.g250
MTC5	Protein of unknown function; mtc5 is synthetically sick with cdc13-1	SCLUD4.g450
NGL1	Putative endonuclease, has a domain similar to a magnesium-dependent endonuclease motif in mRNA deadenylase Ccr4p; the authentic, non-tagged protein is detected in highly purified mitochondria in high-throughput studies	SCLUD2.g458
OCA5	Cytoplasmic protein required for replication of Brome mosaic virus in S. cerevisiae, which is a model system for studying replication of positive-strand RNA viruses in their natural hosts	SCLUD4.g776
OCA6	Cytoplasmic protein required for replication of Brome mosaic virus in S. cerevisiae, which is a model system for studying positive-strand RNA virus replication; null mutation confers sensitivity to tunicamycin and DTT	SCLUD4.g553
OPI10	Protein with a possible role in phospholipid biosynthesis, based on inositol-excreting phenotype of the null mutant and its suppression by exogenous choline	SCLUD2.g467
OSW2	Protein of unknown function proposed to be involved in the assembly of the spore wall	SCLUD2.g625
PCS60	Peroxisomal protein that binds AMP and mRNA, localizes to both the peroxisomal peripheral membrane and matrix, expression is highly inducible by oleic acid, similar to E. coli long chain acyl-CoA synthetase	SCLUD2.g914
PRM1	Pheromone-regulated multispanning membrane protein involved in membrane fusion during mating; predicted to have 5 transmembrane segments and a coiled coil domain; localizes to the shmoo tip; regulated by Ste12p	SCLUD3.g77
PUN1	Putative protein of unknown function; green fluorescent protein (GFP)-fusion protein localizes to the bud and cytoplasm; Hog1p is required for transcriptional induction in response to cell wall damage; YLR414C is not an essential gene	SCLUD3.g452
RRT2	Putative protein of unknown function	SCLUD2.g955
RTC2	Protein of unknown function	SCLUD7.g113
SWC5	, component of the SWR1 complex, which exchanges histone variant H2AZ (Htz1p) for chromatin-bound histone	SCLUD2.g927
TCB3	Lipid-binding protein, localized to the bud via specific mRNA transport; non-tagged protein detected in a phosphorylated state in mitochondria; GFP-fusion protein localizes to the cell periphery; C-termini of Tcb1p, Tcb2p and Tcb3p interact	SCLUD3.g510
THP3	Unknow	SCLUD2.g84
TMA20	Protein of unknown function that associates with ribosomes and has a putative RNA binding domain; interacts with Tma22p; null mutant exhibits translation defects; has homology to human oncogene MCT-1	SCLUD7.g200
TMA22	Protein of unknown function; associates with ribosomes and has a putative RNA binding domain; interacts with Tma20p; similar to human GRAP and human DRP1, which interacts with human Tma20p homolog MCT-1	SCLUD1.g859
TMS1	Vacuolar membrane protein of unknown function that is conserved in mammals; predicted to contain eleven transmembrane helices; interacts with Pdr5p, a protein involved in multidrug resistance	SCLUD4.g486
TVP23	Integral membrane protein localized to late Golgi vesicles along with the v-SNARE Tlg2p; green fluorescent protein (GFP)-fusion protein localizes to the cytoplasm in a punctate pattern	SCLUD4.g522
YBR074W	Putative metalloprotease	SCLUD8.g375
YCL012C	Putative protein of unknown function; orthologs are present in S. bayanus, S. paradoxus and Ashbya gossypii; YCL012C is not an essential gene	SCLUD5.g67
YDL183C	Mitochondrial inner-membrane protein thought to be involved in the formation of an active mitochondrial K+/H+ exchanger (KHE) system; non-essential gene	SCLUD2.g271
YDR090C	Putative protein of unknown function	SCLUD4.g513
YER039C-A	Putative protein of unknown function; YER039C-A is not an essential gene	SCLUD1.g314
YER077C	Putative protein of unknown function; green fluorescent protein (GFP)-fusion protein localizes to the mitochondrion; null mutation results in a decrease in plasma membrane electron transport	SCLUD2.g300
YER140W	Putative protein of unknown function; the authentic, non-tagged protein is detected in highly purified mitochondria in high-throughput studies; genetic interactions suggest a role in folding of ER membrane proteins	SCLUD4.g556
YER156C	Putative protein of unknown function; interacts with Hsp82p and copurifies with Ipl1p; expression is copper responsive and downregulated in strains deleted for MAC1, a copper-responsive transcription factor; similarity to mammalian MYG1	SCLUD7.g148
YFL042C	Putative protein of unknown function; YFL042C is not an essential gene	SCLUD1.g1105
YGL140C	Putative protein of unknown function; non-essential gene; contains multiple predicted transmembrane domains	SCLUD3.g107
YGR273C	Putative protein of unknown function; expression downregulated by treatment with 8-methoxypsoralen plus UVA irradiation; YGR273C is not an essential gene	SCLUD1.g1223
YHR078W	High osmolarity-regulated gene of unknown function	SCLUD1.g1099
YHR097C	Putative protein of unknown function; green fluorescent protein (GFP)-fusion protein localizes to the cytoplasm and the nucleus	SCLUD1.g1081
YHR162W	Putative protein of unknown function; green fluorescent protein (GFP)-fusion protein localizes to the mitochondrion	SCLUD1.g1177
YIL077C	Putative protein of unknown function;	SCLUD2.g289
YJL016W	Putative protein of unknown function; GFP-fusion protein localizes to the cytoplasm; conserved in closely related Saccharomyces species	SCLUD1.g892
YKL033W-A	Putative protein of unknown function; similar to uncharacterized proteins from other fungi	SCLUD7.g268
YLR040C	Putative protein of unknown function; localizes to the cell wall; predicted to be a GPI-attached protein; upregulated by Mcm1p-Alpha1p transcription factor; partially overlaps the dubious ORF YLR041W; YLR040C is not essential	SCLUD1.g622
YLR283W	Putative protein of unknown function; green fluorescent protein (GFP)-fusion protein localizes to mitochondria; YLR283W is not an essential gene	SCLUD2.g819
YLR419W	Putative helicase with limited sequence similarity to human Rb protein; the authentic, non-tagged protein is detected in highly purified mitochondria in high-throughput studies; YLR419W is not an essential gene	SCLUD3.g455
YML096W	Putative protein of unknown function with similarity to asparagine synthetases; green fluorescent protein (GFP)-fusion protein localizes to the cytoplasm; YML096W is not an essential gene and partially overlaps the verified gene RAD10	SCLUD9.g244
YMR102C	Protein of unknown function; transcription is activated by paralogous transcription factors Yrm1p and Yrr1p along with genes involved in multidrug resistance; mutant shows increased resistance to azoles; YMR102C is not an essential gene	SCLUD3.g210
YMR279C	Putative paralog of ATR1, but not required for boron tolerance; identified as a heat-induced gene in a high-throughout screen; YMR279C is not an essential gene	SCLUD5.g269
YNL022C	Putative cytosine 5-methyltransferase, contains seven beta-strand methyltransferase motif similar to NOP2/YNL061W; green fluorescent protein (GFP)-fusion protein localizes to the nucleus; predicted to be involved in ribosome biogenesis	SCLUD1.g739
YNL024C	Putative protein of unknown function with seven beta-strand methyltransferase motif; green fluorescent protein (GFP)-fusion protein localizes to the cytoplasm; YNL024C is not an essential gene	SCLUD1.g742
YNL050C	Putative protein of unknown function; YNL050c is not an essential gene	SCLUD1.g762
YNL092W	Putative S-adenosylmethionine-dependent methyltransferase of the seven beta-strand family; YNL092W is not an essential gene	SCLUD10.g78
YNL108C	Putative protein of unknown function with similarity to Tfc7p and prokaryotic phosphotransfer enzymes; null mutant shows alterations in glucose metabolism; GFP-fusion protein localizes to the cytoplasm and nucleus	SCLUD10.g53
YNR021W	Putative protein of unknown function; green fluorescent protein (GFP)-fusion protein localizes to the endoplasmic reticulum; YNR021W is not an essential gene	SCLUD9.g170
VAC7	Integral vacuolar membrane protein involved in vacuole inheritance and morphology; activates Fab1p kinase activity under basal conditions and also after hyperosmotic shock	SCLUD1.g768
PSR1	Plasma membrane associated protein phosphatase involved in the general stress response; required along with binding partner Whi2p for full activation of STRE-mediated gene expression, possibly through dephosphorylation of Msn2p	SCLUD1.g1166
MDM1	Intermediate filament protein, required for nuclear and mitochondrial transmission to daughter buds; contains a Phox homology (PX) domain and specifically binds phosphatidylinositol 3-phosphate (PtdIns-3-P)	SCLUD9.g233
DEF1	RNAPII degradation factor, forms a complex with Rad26p in chromatin, enables ubiquitination and proteolysis of RNAPII present in an elongation complex; mutant is deficient in Zip1p loading onto chromosomes during meiosis	SCLUD3.g342
FLO8	Transcription factor required for flocculation, diploid filamentous growth, and haploid invasive growth; genome reference strain S288C and most laboratory strains have a mutation in this gene	SCLUD2.g149
HAC1	Basic leucine zipper (bZIP) transcription factor (ATF/CREB1 homolog) that regulates the unfolded protein response, via UPRE binding, and membrane biogenesis; ER stress-induced splicing pathway facilitates efficient Hac1p synthesis	SCLUD2.g570
RPN4	Transcription factor that stimulates expression of proteasome genes; Rpn4p levels are in turn regulated by the 26S proteasome in a negative feedback control mechanism; RPN4 is transcriptionally regulated by various stress responses	SCLUD7.g163
SFP1	Transcription factor that controls expression of ribosome biogenesis genes in response to nutrients and stress, regulates G2/M transitions during mitotic cell cycle and DNA-damage response, modulates cell size; regulated by TORC1 and Mrs6p	SCLUD3.g432
THI2	Zinc finger protein of the Zn(II)2Cys6 type, probable transcriptional activator of thiamine biosynthetic genes	SCLUD2.g946
ZAP1	Zinc-regulated transcription factor; binds to zinc-responsive promoters to induce transcription of certain genes in presence of zinc, represses other genes in low zinc; regulates its own transcription; contains seven zinc-finger domains	SCLUD8.g234
ATG11	Adapter protein for pexophagy and the cytoplasm-to-vacuole targeting (Cvt) pathway;	SCLUD2.g718
ATG12	Conserved ubiquitin-like modifier involved in autophagy and the Cvt pathway;	SCLUD2.g907
BRE5	Ubiquitin protease cofactor, forms deubiquitination complex with Ubp3p that coregulates anterograde and retrograde transport between the endoplasmic reticulum and Golgi compartments	SCLUD8.g429
FPK1	Ser/Thr protein kinase that regulates the putative phospholipid translocases Lem3p-Dnf1p/Dnf2p; phosphorylates and inhibits upstream inhibitory kinase, Ypk1p	SCLUD8.g419
PKH2	Serine/threonine protein kinase involved in sphingolipid-mediated signaling pathway that controls endocytosis; activates Ypk1p and Ykr2p, components of signaling cascade required for maintenance of cell wall integrity; redundant with Pkh1p	SCLUD1.g574
VID28	Protein involved in proteasome-dependent catabolite degradation of fructose-1,6-bisphosphatase (FBPase)	SCLUD1.g473
DOT6	Protein involved in rRNA and ribosome biogenesis; binds polymerase A and C motif; subunit of the RPD3L histone deacetylase complex; similar to Tod6p; has chromatin specific SANT domain; involved in telomeric gene silencing and filamentation	SCLUD2.g193
HPC2	Subunit of the HIR complex, a nucleosome assembly complex involved in regulation of histone gene transcription;	SCLUD2.g905
SRB5	Subunit of the RNA polymerase II mediator complex; associates with core polymerase subunits to form the RNA polymerase II holoenzyme; essential for transcriptional regulation; involved in telomere maintenance	SCLUD1.g334
GIS1	Transcription factor involved in expression of genes during nutrient limitation and in negative regulation of DPP1 and PHR1; activity is modulated by limited proteasome-mediated proteolysis	SCLUD4.g501
BUD27	Unconventional prefoldin protein involved in translation initiation; mutants have inappropriate expression of nutrient sensitive genes due to translational derepression of Gcn4p transcription factor; diploid mutants show random budding	SCLUD2.g622
REG1	Regulatory subunit of type 1 protein phosphatase Glc7p, involved in negative regulation of glucose-repressible genes	SCLUD8.g270
ARC18	Subunit of the ARP2/3 complex, which is required for the motility and integrity of cortical actin patches	SCLUD3.g387
KIP2	Kinesin-related motor protein involved in mitotic spindle positioning, stabilizes microtubules by targeting Bik1p to the plus end; Kip2p levels are controlled during the cell cycle	SCLUD6.g120
CHS5	involved in export of selected proteins, such as chitin synthase Chs3p, from the Golgi to the plasma membrane	SCLUD4.g712
RAD52	Protein that stimulates strand exchange by facilitating Rad51p binding to single-stranded DNA; anneals complementary single-stranded DNA; involved in the repair of double-strand breaks in DNA during vegetative growth and meiosis	SCLUD1.g1294
SAC3	Nuclear pore-associated protein, required for biogenesis of the small ribosomal subunit; forms a complex with Thp1p that is involved in transcription and in mRNA export from the nucleus	SCLUD4.g393
GIS4	CAAX box containing protein of unknown function, proposed to be involved in the RAS/cAMP signaling pathway	SCLUD5.g227
SAK1	Upstream serine/threonine kinase for the SNF1 complex; partially redundant with Elm1p and Tos3p; members of this family have functional orthology with LKB1, a mammalian kinase associated with Peutz-Jeghers cancer-susceptibility syndrome	SCLUD4.g728
SAP190	Protein that forms a complex with the Sit4p protein phosphatase and is required for its function; member of a family of similar proteins including Sap4p, Sap155p, and Sap185p	SCLUD1.g307
		SCLUD8.g327
ZDS2	Protein with a role in regulating Swe1p-dependent polarized growth; interacts with Cdc55p; interacts with silencing proteins at the telomere; implicated in the mitotic exit network through regulation of Cdc14p localization; paralog of Zds1p	SCLUD9.g227
RMD8	Cytosolic protein required for sporulation	SCLUD1.g288
